# Supplementary material for: Building up libraries and production line for single atom catalysts with precursor-atomization strategy
Source: Nat Commun. 2022 Sep 29;13:5721. doi: 10.1038/s41467-022-33442-2 (PMC9522824; doi:10.1038/s41467-022-33442-2)
Supplement: Supplementary file 5 — Source Data [file 41467_2022_33442_MOESM5_ESM.xlsx]

## Sheet: Figure 1
		Figure 1e										Figure 1f
		The Fourier Transformation (FT) of k3-weighted EXAFS spectra for Pd1/FeOx, Pd1/FeOx-uncalcined, PdO, and Pd foil										XANES Pd K-edge for Pd1/FeOx, PdO, and Pd foil.
		R (Å)	Pd1/FeOx	Pd1/FeOx-uncalcined	PdO	Pd foil						Photon Energy (eV)	Pd1/FeOx	PdO	Pd Foil
		0	0.36292	0.04027	0.07784	0.2121						24155	0.00595	0.00965	0.00345
		0.03068	0.35897	0.03735	0.08947	0.21026						24160.1	0.00554	0.00672	0.00311
		0.06136	0.34726	0.03088	0.11422	0.20518						24165.1	0.00516	0.00496	0.00276
		0.09204	0.32818	0.03068	0.13819	0.19819						24171.6	0.00465	0.00551	0.00239
		0.12272	0.30251	0.04685	0.15349	0.19135						24175	0.00439	0.00425	0.00225
		0.1534	0.27154	0.07383	0.15604	0.18699						24180.1	0.00399	0.00641	0.00188
		0.18408	0.2375	0.10512	0.14401	0.18702						24185.3	0.00326	0.00386	0.00171
		0.21476	0.20429	0.13685	0.11746	0.19204						24189.9	0.00288	0.00121	0.00139
		0.24544	0.17863	0.16593	0.07843	0.20105						24195.8	0.00209	0.00477	0.0011
		0.27612	0.17005	0.18968	0.03387	0.21187						24200.5	0.00158	0.004	0.00087065
		0.3068	0.18522	0.20581	0.04066	0.22199						24204.9	0.00165	0.00312	0.000681546
		0.33748	0.2213	0.21268	0.09435	0.22924						24210.4	0.00129	0.00299	0.000420805
		0.36816	0.27011	0.20975	0.14761	0.23217						24215	0.00103	-0.000195283	0.000213483
		0.39884	0.3245	0.19844	0.19222	0.23024						24220.7	0.000709103	0.00119	3.39809e-05
		0.42951	0.3794	0.1839	0.2229	0.22396						24226.5	2.85891e-05	-3.69993e-06	-0.000221998
		0.46019	0.43104	0.17749	0.23559	0.21504						24229.8	-0.000202463	-0.00176	-0.00031041
		0.49087	0.4763	0.19521	0.2277	0.20634						24235.3	-0.000280669	0.000274728	-0.000419723
		0.52155	0.5124	0.2452	0.1984	0.20144						24240.2	-0.00031632	-8.32952e-05	-0.000561197
		0.55223	0.53676	0.32229	0.14918	0.20352						24245.1	-0.000621961	-0.000346038	-0.000534636
		0.58291	0.54703	0.41751	0.08633	0.21367						24251.8	-0.00045426	-0.00269	-0.000634285
		0.61359	0.54103	0.5233	0.05214	0.23016						24255	-0.000574806	-0.00129	-0.000720845
		0.64427	0.51688	0.6334	0.11947	0.24938						24260.2	-0.000888231	0.00207	-0.000608307
		0.67495	0.47313	0.74221	0.21141	0.26721						24265.3	-0.00117	-0.00177	-0.000522783
		0.70563	0.40899	0.84444	0.30316	0.28						24269.9	-0.00109	-0.000799262	-0.000212373
		0.73631	0.32523	0.9351	0.38705	0.28499						24275.5	-0.00102	-0.00188	-0.00018555
		0.76699	0.22769	1.00966	0.45876	0.28053						24280.7	-0.000564455	0.000145596	0.000403787
		0.79767	0.14876	1.06425	0.51706	0.26632						24285	5.35069e-05	0.000678612	0.000808051
		0.82835	0.19276	1.09611	0.56443	0.24379						24290.3	0.000538638	0.00209	0.0015
		0.85903	0.34732	1.10406	0.60717	0.21696						24295	0.00105	-0.000686599	0.00233
		0.88971	0.54624	1.08935	0.65424	0.19366						24300.5	0.00245	0.00237	0.00365
		0.92039	0.77261	1.05686	0.71414	0.18563						24306.5	0.00477	0.0014	0.00481
		0.95107	1.02071	1.01689	0.79089	0.202						24310	0.00671	0.00371	0.0062
		0.98175	1.28676	0.98715	0.88184	0.24029						24315.2	0.01089	0.00134	0.00913
		1.01243	1.56731	0.99261	0.9786	0.29029						24320.2	0.01554	0.00662	0.01244
		1.04311	1.85873	1.05897	1.06994	0.34223						24324.9	0.02024	0.01079	0.01861
		1.07379	2.15718	1.20055	1.14504	0.38892						24331	0.02771	0.0163	0.02562
		1.10447	2.4586	1.41479	1.19643	0.42533						24331.1	0.02782	0.0165	0.02584
		1.13515	2.75869	1.68855	1.22315	0.44821						24331.5	0.02848	0.01768	0.0264
		1.16583	3.05307	2.0063	1.23435	0.45619						24333.4	0.03137	0.01851	0.02937
		1.19651	3.33726	2.35366	1.25281	0.45015						24334.1	0.03248	0.01917	0.03107
		1.22718	3.60684	2.71799	1.314	0.43392						24335.1	0.03407	0.02211	0.03434
		1.25786	3.85747	3.08796	1.45432	0.41508						24336.1	0.03593	0.0244	0.03848
		1.28854	4.08502	3.45326	1.69183	0.40498						24337	0.0376	0.0257	0.04262
		1.31922	4.28563	3.80433	2.01874	0.41585						24338	0.0395	0.02811	0.04789
		1.3499	4.45579	4.13241	2.41055	0.4541						24339	0.04149	0.03238	0.05394
		1.38058	4.59246	4.4295	2.83726	0.51601						24340	0.04338	0.03682	0.06166
		1.41126	4.69306	4.68851	3.26885	0.59094						24341	0.04952	0.03735	0.07039
		1.44194	4.7556	4.90338	3.67732	0.66656						24342.1	0.05878	0.04143	0.08219
		1.47262	4.77868	5.06912	4.03751	0.73157						24343.1	0.06978	0.04644	0.09531
		1.5033	4.76156	5.18199	4.32795	0.77636						24344.2	0.08309	0.05303	0.11102
		1.53398	4.70417	5.23954	4.53162	0.79313						24345.2	0.0988	0.0605	0.13202
		1.56466	4.6071	5.24065	4.63671	0.77613						24346.1	0.11528	0.06715	0.15359
		1.59534	4.47164	5.18555	4.63722	0.72227						24347.1	0.13581	0.07837	0.18829
		1.62602	4.29972	5.07579	4.53317	0.63236						24348.1	0.15957	0.09279	0.23408
		1.6567	4.09391	4.91421	4.33066	0.51479						24349	0.18367	0.11136	0.28575
		1.68738	3.85734	4.7048	4.04147	0.39809						24350	0.21187	0.13553	0.34672
		1.71806	3.59368	4.45265	3.68237	0.36103						24351	0.24371	0.16447	0.40599
		1.74874	3.30707	4.16377	3.2742	0.48177						24352.1	0.2804	0.20507	0.45542
		1.77942	3.002	3.84491	2.84065	0.71272						24353.1	0.3179	0.25206	0.49436
		1.8101	2.68329	3.50345	2.40691	0.99299						24354.3	0.36496	0.30833	0.52946
		1.84078	2.35597	3.14718	1.99802	1.29269						24355.2	0.40744	0.35819	0.55761
		1.87146	2.02524	2.78413	1.6366	1.59393						24356.3	0.45433	0.41143	0.58799
		1.90214	1.69639	2.4225	1.33924	1.88294						24357.2	0.49955	0.45674	0.61749
		1.93282	1.37483	2.07049	1.11115	2.14823						24358.2	0.5485	0.50633	0.64949
		1.9635	1.06626	1.73635	0.9414	2.38047						24359.3	0.60175	0.56404	0.68711
		1.99418	0.77738	1.42853	0.80486	2.57296						24360.1	0.64342	0.61301	0.72557
		2.02485	0.5186	1.15591	0.67271	2.7223						24361.1	0.69141	0.67618	0.77059
		2.05553	0.31632	0.92822	0.5234	2.82916						24362	0.7352	0.74538	0.82169
		2.08621	0.24985	0.75563	0.34791	2.89899						24363.1	0.78115	0.82683	0.87381
		2.11689	0.34524	0.64541	0.1588	2.94248						24364	0.81997	0.90327	0.91065
		2.14757	0.48431	0.5944	0.15389	2.97549						24365	0.85558	0.97679	0.93204
		2.17825	0.61334	0.58498	0.37988	3.01773						24366	0.89098	1.03303	0.94408
		2.20893	0.71909	0.59362	0.6291	3.08977						24367.1	0.92167	1.07558	0.94724
		2.23961	0.79807	0.60183	0.87451	3.20852						24368	0.94626	1.09791	0.94515
		2.27029	0.85003	0.59923	1.10454	3.38254						24369.2	0.97373	1.1075	0.93785
		2.30097	0.87647	0.58176	1.31182	3.60973						24370.2	0.99323	1.10565	0.92814
		2.33165	0.88014	0.54963	1.49261	3.87821						24371	1.00549	1.10285	0.91916
		2.36233	0.865	0.50594	1.64681	4.16961						24372.2	1.01983	1.09405	0.90537
		2.39301	0.83629	0.45621	1.77791	4.46275						24373.2	1.02772	1.08949	0.89417
		2.42369	0.80056	0.40825	1.89265	4.73646						24374.1	1.03381	1.0868	0.88431
		2.45437	0.7657	0.37177	2.00045	4.9714						24375	1.03491	1.08465	0.8756
		2.48505	0.74037	0.35613	2.11262	5.15116						24376	1.03407	1.08199	0.87226
		2.51573	0.73266	0.36544	2.24121	5.2628						24377	1.03139	1.07722	0.87485
		2.54641	0.74785	0.39554	2.39771	5.29718						24377.9	1.02638	1.06964	0.88193
		2.57709	0.78667	0.43723	2.5916	5.24908						24379.1	1.01902	1.05695	0.89527
		2.60777	0.84539	0.48138	2.82915	5.11717						24380.1	1.01129	1.04434	0.90796
		2.63845	0.91775	0.52106	3.1126	4.90388						24381.1	1.00285	1.03277	0.92183
		2.66913	0.99693	0.55159	3.4399	4.61512						24382.3	0.99302	1.01974	0.93555
		2.69981	1.07683	0.57001	3.80488	4.25987						24383.3	0.9841	1.00653	0.9495
		2.73049	1.15245	0.57465	4.19776	3.84977						24384.5	0.97422	0.98975	0.96607
		2.76117	1.21996	0.56487	4.60575	3.39853						24385.1	0.96841	0.98004	0.97486
		2.79185	1.27655	0.54079	5.01386	2.92142						24386.2	0.95933	0.96218	0.99248
		2.82252	1.32036	0.50321	5.40575	2.43478						24387.2	0.95103	0.94768	1.00845
		2.8532	1.35033	0.45344	5.76468	1.95582						24388.1	0.94365	0.93524	1.02595
		2.88388	1.36612	0.3932	6.07448	1.50297						24389.1	0.93502	0.92065	1.04528
		2.91456	1.36805	0.32455	6.32054	1.09799						24390	0.92763	0.91013	1.06035
		2.94524	1.35697	0.24977	6.49063	0.77242						24391	0.92037	0.90129	1.06882
		2.97592	1.33426	0.17146	6.5757	0.57823						24392	0.91363	0.89438	1.06726
		3.0066	1.30169	0.09332	6.57038	0.55606						24393.1	0.90692	0.88766	1.0545
		3.03728	1.26134	0.03461	6.47339	0.6448						24394	0.90223	0.88288	1.03417
		3.06796	1.2155	0.07971	6.28754	0.75181						24395.1	0.89777	0.88021	1.00736
		3.09864	1.16653	0.14987	6.01968	0.83249						24396.1	0.89468	0.87973	0.97962
		3.12932	1.1167	0.21659	5.68027	0.87269						24397.2	0.89139	0.87979	0.95232
		3.16	1.06805	0.27672	5.28284	0.8707						24398.1	0.88952	0.88007	0.93328
		3.19068	1.02218	0.32891	4.84324	0.83027						24399.2	0.89043	0.88254	0.91378
		3.22136	0.98012	0.37237	4.37878	0.75782						24400.2	0.89135	0.88523	0.89971
		3.25204	0.94221	0.40674	3.90723	0.661						24401.1	0.89228	0.88713	0.88909
		3.28272	0.90813	0.43195	3.44579	0.54778						24402	0.8933	0.88998	0.88266
		3.3134	0.87691	0.44826	3.00991	0.42577						24403	0.89489	0.89574	0.88149
		3.34408	0.84719	0.45616	2.61201	0.30182						24404	0.89781	0.89773	0.88607
		3.37476	0.8174	0.45634	2.26017	0.18254						24405	0.90208	0.90018	0.89488
		3.40544	0.78595	0.44965	1.95695	0.0824						24406	0.9066	0.90275	0.90371
		3.43612	0.75148	0.43704	1.69888	0.08742						24407.2	0.91224	0.91085	0.91351
		3.4668	0.71296	0.41951	1.47718	0.17738						24408.2	0.91681	0.91726	0.91998
		3.49748	0.66978	0.39807	1.27996	0.27315						24409.2	0.92175	0.92375	0.92544
		3.52816	0.62179	0.37366	1.09519	0.36676						24410.2	0.92651	0.92911	0.93036
		3.55884	0.56932	0.34717	0.91352	0.45726						24411.3	0.93291	0.93788	0.93526
		3.58952	0.51318	0.31937	0.73016	0.54366						24412.2	0.93773	0.9452	0.93876
		3.62019	0.45474	0.29088	0.54657	0.62398						24413.2	0.94302	0.95584	0.94208
		3.65087	0.39596	0.26222	0.37526	0.69523						24414.2	0.94846	0.96499	0.94558
		3.68155	0.33959	0.23376	0.26038	0.75374						24415.1	0.95388	0.97347	0.94828
		3.71223	0.28947	0.2058	0.2861	0.79565						24416.1	0.95879	0.9814	0.95136
		3.74291	0.25068	0.17854	0.41987	0.81742						24417	0.96337	0.98855	0.95393
		3.77359	0.22867	0.15216	0.5793	0.81631						24418	0.96707	0.99448	0.95696
		3.80427	0.22629	0.12687	0.73313	0.7908						24419.1	0.97244	1.0031	0.96174
		3.83495	0.24079	0.10297	0.86977	0.74092						24420	0.97765	1.011	0.96742
		3.86563	0.26553	0.08097	0.98377	0.66859						24421	0.98304	1.01807	0.97616
		3.89631	0.29396	0.06185	1.07273	0.57818						24422.1	0.98827	1.02543	0.98812
		3.92699	0.32137	0.04749	1.13628	0.47763						24423.1	0.99198	1.03103	0.99914
		3.95767	0.34476	0.04086	1.17578	0.38122						24424.1	0.99677	1.03715	1.01194
		3.98835	0.36233	0.04323	1.19388	0.31484						24425.1	1.00105	1.04199	1.02283
		4.01903	0.37309	0.05133	1.19426	0.31089						24426.1	1.00385	1.04452	1.03403
		4.04971	0.3766	0.06118	1.18115	0.37095						24427.1	1.00652	1.04537	1.04299
		4.08039	0.37285	0.07053	1.15897	0.46294						24428.1	1.0093	1.04535	1.05029
		4.11107	0.36218	0.07833	1.1318	0.55984						24429	1.01082	1.0435	1.05485
		4.14175	0.34523	0.08409	1.10304	0.64704						24430	1.01235	1.04095	1.05539
		4.17243	0.32286	0.08758	1.07512	0.71717						24431	1.01287	1.03664	1.05043
		4.20311	0.29623	0.08876	1.04949	0.76725						24432	1.01343	1.03191	1.04099
		4.23379	0.26671	0.08772	1.02678	0.79773						24433	1.01417	1.02537	1.02904
		4.26447	0.23597	0.08465	1.00708	0.81232						24434.2	1.01393	1.01829	1.01551
		4.29515	0.20607	0.07983	0.99027	0.81781						24435.1	1.01323	1.01403	1.00683
		4.32583	0.17952	0.07364	0.9762	0.82347						24436.2	1.01373	1.0099	0.99833
		4.35651	0.15924	0.0665	0.96468	0.83937						24437.2	1.01437	1.00618	0.99048
		4.38719	0.14794	0.05894	0.95524	0.87354						24438.2	1.01349	1.00409	0.98425
		4.41786	0.14673	0.05157	0.94688	0.92901						24439.3	1.01217	1.00263	0.97773
		4.44854	0.15409	0.04508	0.93776	1.00283						24440.5	1.00934	1.00227	0.97075
		4.47922	0.16678	0.04017	0.92516	1.08748						24441.1	1.00819	1.00241	0.96676
		4.5099	0.18153	0.03737	0.90564	1.17337						24442.2	1.00714	1.0032	0.96083
		4.54058	0.1959	0.03673	0.87539	1.2509						24443.1	1.00596	1.00543	0.95588
		4.57126	0.20829	0.03769	0.83065	1.3116						24444.1	1.00446	1.0097	0.95095
		4.60194	0.21778	0.03945	0.76824	1.34872						24445	1.00273	1.0137	0.94796
		4.63262	0.22389	0.04122	0.68586	1.35743						24446	1.00071	1.01747	0.94578
		4.6633	0.22651	0.04247	0.58242	1.33496						24447.1	0.999	1.01878	0.94559
		4.69398	0.22574	0.04285	0.45819	1.2806						24448.2	0.99763	1.01849	0.94645
		4.72466	0.2219	0.0422	0.31484	1.19579						24449.1	0.99624	1.01732	0.94803
		4.75534	0.21544	0.04047	0.15549	1.08412						24450.1	0.99453	1.01556	0.95044
		4.78602	0.20693	0.03771	0.02	0.95161						24451.1	0.99365	1.01541	0.95308
		4.8167	0.19702	0.03403	0.19514	0.80731						24452.2	0.99292	1.01568	0.95586
		4.84738	0.18638	0.0296	0.37434	0.66493						24453.2	0.99116	1.01524	0.95876
		4.87806	0.1757	0.02461	0.54848	0.5459						24454.1	0.98953	1.01478	0.96115
		4.90874	0.1656	0.01931	0.71133	0.4805						24455	0.9881	1.01169	0.96441
		4.93942	0.15659	0.01404	0.85708	0.49112						24456.1	0.98678	1.0077	0.96799
		4.9701	0.149	0.00938	0.98062	0.56469						24457	0.98493	1.00475	0.97182
		5.00078	0.14294	0.00678	1.07781	0.66733						24458	0.98292	1.00216	0.97614
		5.03146	0.13832	0.00799	1.14576	0.77246						24459	0.98144	0.99788	0.98038
		5.06214	0.13481	0.0113	1.183	0.86467						24460	0.98021	0.99266	0.98456
		5.09282	0.13202	0.01485	1.18958	0.93549						24461.2	0.97883	0.98849	0.98889
		5.1235	0.12949	0.01801	1.16716	0.9805						24462.1	0.97777	0.98576	0.99142
		5.15418	0.12683	0.02054	1.11894	0.99798						24463.3	0.97616	0.98249	0.99435
		5.18486	0.12373	0.02236	1.0497	0.98815						24464.2	0.97491	0.98011	0.9963
		5.21553	0.11999	0.02345	0.96559	0.95278						24465.2	0.97334	0.97791	0.9985
		5.24621	0.11553	0.02381	0.87406	0.89487						24466.3	0.97168	0.97584	1.00087
		5.27689	0.11038	0.0235	0.78354	0.81839						24467.4	0.97075	0.97418	1.00317
		5.30757	0.10465	0.02257	0.70277	0.72798						24468	0.97049	0.97343	1.0047
		5.33825	0.09852	0.0211	0.63949	0.62873						24469.1	0.9699	0.97247	1.00723
		5.36893	0.09222	0.01919	0.5981	0.52595						24470.2	0.96905	0.97213	1.01016
		5.39961	0.08602	0.01693	0.57765	0.42509						24471.1	0.96846	0.97119	1.01334
		5.43029	0.08017	0.01443	0.57197	0.33168						24472	0.96817	0.96925	1.01616
		5.46097	0.07491	0.01177	0.57247	0.25159						24473.1	0.96782	0.96689	1.01904
		5.49165	0.07044	0.00906	0.57135	0.19128						24474.1	0.96767	0.96607	1.02057
		5.52233	0.06684	0.00642	0.56333	0.15642						24474.9	0.96755	0.96539	1.02161
		5.55301	0.06413	0.00403	0.54614	0.14601						24476.1	0.96765	0.96477	1.02162
		5.58369	0.0622	0.00254	0.52022	0.14938						24477.1	0.96779	0.96431	1.02072
		5.61437	0.06089	0.00317	0.4883	0.15507						24478.1	0.9682	0.96316	1.01899
		5.64505	0.06	0.00495	0.45479	0.15718						24479.1	0.9687	0.96192	1.01697
		5.67573	0.05935	0.00688	0.42484	0.15461						24480	0.96944	0.96179	1.01427
		5.70641	0.05879	0.0087	0.4029	0.14919						24481.2	0.97061	0.9627	1.01098
		5.73709	0.05823	0.01036	0.39086	0.14424						24482.1	0.97154	0.96351	1.00736
		5.76777	0.05763	0.01182	0.38693	0.14325						24483.1	0.97238	0.96445	1.00329
		5.79845	0.05697	0.01308	0.38634	0.1481						24484	0.97316	0.96533	0.99832
		5.82913	0.05628	0.01414	0.38325	0.158						24485	0.97422	0.96871	0.99225
		5.85981	0.05562	0.01497	0.37255	0.17023						24486	0.97529	0.97219	0.98609
		5.89049	0.05502	0.01559	0.35095	0.18164						24487	0.97678	0.97551	0.98074
		5.92117	0.05451	0.01598	0.31751	0.18967						24488.1	0.97865	0.97913	0.97638
		5.95185	0.05412	0.01615	0.27436	0.1927						24489.2	0.98072	0.98329	0.97319
		5.98253	0.05383	0.01608	0.22841	0.19013						24490.2	0.98281	0.98761	0.97101
		6.0132	0.05361	0.0158	0.195	0.18228						24491.2	0.98452	0.99181	0.96968
		6.04388	0.05343	0.0153	0.19718	0.17046						24492.4	0.98599	0.99781	0.96839
		6.07456	0.05322	0.01461	0.24279	0.15697						24493.2	0.98704	1.00194	0.96811
		6.10524	0.05294	0.01376	0.31574	0.14495						24494.2	0.98838	1.00422	0.96746
		6.13592	0.05254	0.01279	0.3994	0.13787						24495.2	0.98985	1.0067	0.967
		6.1666	0.052	0.01175	0.48386	0.13806						24496.1	0.99096	1.00851	0.96709
		6.19728	0.05129	0.01067	0.56334	0.14526						24497.2	0.99213	1.01049	0.96738
		6.22796	0.05041	0.00962	0.63441	0.15674						24498.1	0.99314	1.01214	0.96828
		6.25864	0.04939	0.00864	0.69523	0.16899						24499	0.99441	1.01381	0.96989
		6.28932	0.04827	0.00778	0.74522	0.17893						24500	0.99582	1.01566	0.97193
		6.32	0.04708	0.00705	0.7848	0.18434						24502.1	0.99877	1.01845	0.97769
		6.35068	0.04589	0.00645	0.81508	0.1838						24504.2	1.00125	1.01696	0.98626
		6.38136	0.04478	0.00597	0.83752	0.17661						24506.2	1.00287	1.01467	0.9939
		6.41204	0.04384	0.00562	0.85356	0.16267						24508.1	1.00384	1.01305	0.99994
		6.44272	0.04314	0.00542	0.86426	0.14243						24510.2	1.00486	1.01068	1.00616
		6.4734	0.04279	0.00548	0.87014	0.11682						24512	1.0054	1.00814	1.01131
		6.50408	0.04286	0.00591	0.87107	0.08745						24514	1.0053	1.00658	1.01513
		6.53476	0.04343	0.00682	0.86645	0.05761						24516.3	1.00491	1.00788	1.01741
		6.56544	0.04455	0.00821	0.85545	0.03815						24518.2	1.00509	1.00904	1.01816
		6.59612	0.04624	0.01002	0.83735	0.05018						24520.5	1.00591	1.00777	1.01876
		6.6268	0.04849	0.01216	0.81181	0.08129						24522.2	1.00492	1.00773	1.01898
		6.65748	0.05127	0.01452	0.7791	0.11618						24524.2	1.0043	1.00696	1.01915
		6.68816	0.05453	0.01701	0.74018	0.15077						24526.1	1.00368	1.00662	1.01789
		6.71884	0.05821	0.01954	0.6967	0.18362						24528.1	1.00286	1.00697	1.01611
		6.74952	0.06222	0.02201	0.65083	0.21411						24530.1	1.0023	1.00778	1.01326
		6.7802	0.06649	0.02432	0.60502	0.24197						24532.1	1.00197	1.00765	1.01047
		6.81087	0.07095	0.02638	0.56159	0.26713						24534.2	1.00206	1.00722	1.00821
		6.84155	0.0755	0.02812	0.52242	0.28958						24536.2	1.00238	1.00653	1.00645
		6.87223	0.08007	0.02946	0.48859	0.30932						24538.1	1.00232	1.00556	1.00442
		6.90291	0.08458	0.03034	0.46031	0.32626						24540	1.00227	1.00547	1.00173
		6.93359	0.08894	0.03072	0.43708	0.3402						24542.1	1.00218	1.00579	0.99815
		6.96427	0.09308	0.03058	0.41822	0.35086						24544.2	1.00189	1.00651	0.99431
		6.99495	0.09692	0.02991	0.40332	0.35791						24546.6	1.00071	1.00797	0.99093
		7.02563	0.1004	0.02873	0.39262	0.36106						24548.2	0.99993	1.00993	0.98899
		7.05631	0.10344	0.02708	0.38701	0.36016						24550.5	0.9992	1.01251	0.98602
		7.08699	0.10598	0.02502	0.38763	0.35532						24552.1	0.99901	1.01416	0.98318
		7.11767	0.10796	0.02264	0.39522	0.34698						24554.1	0.99938	1.01635	0.97967
		7.14835	0.10933	0.02005	0.40957	0.33603						24556.1	0.99923	1.01587	0.97749
		7.17903	0.11006	0.01743	0.42938	0.32382						24558.1	0.99869	1.01461	0.97584
		7.20971	0.11011	0.01496	0.45258	0.31215						24560.2	0.99781	1.01428	0.975
		7.24039	0.10946	0.01293	0.47689	0.30304						24562.1	0.99758	1.01019	0.97471
		7.27107	0.10812	0.01164	0.50029	0.29839						24564.2	0.99636	1.00543	0.97478
		7.30175	0.10611	0.0113	0.52139	0.29938						24566	0.99434	1.00192	0.97564
		7.33243	0.10344	0.01187	0.53955	0.30607						24568	0.99321	0.99624	0.97823
		7.36311	0.1002	0.01304	0.55485	0.3173						24570.1	0.99251	0.98964	0.98231
		7.39379	0.09645	0.01447	0.56795	0.33105						24572.2	0.99202	0.98214	0.98681
		7.42447	0.09232	0.01592	0.5798	0.34492						24574.7	0.99112	0.97574	0.99111
		7.45515	0.08795	0.01725	0.59131	0.35661						24576.3	0.9906	0.97256	0.9941
		7.48583	0.08354	0.0184	0.60301	0.36414						24578.3	0.99018	0.96837	0.99811
		7.51651	0.07931	0.01938	0.61483	0.366						24580.1	0.99041	0.9643	1.00211
		7.54719	0.07552	0.02023	0.62601	0.36118						24582	0.99057	0.96279	1.00681
		7.57787	0.07249	0.02103	0.63518	0.34916						24584.1	0.99068	0.96274	1.01087
		7.60854	0.07049	0.02187	0.64065	0.32991						24586.2	0.99063	0.96481	1.01451
		7.63922	0.06976	0.02282	0.64061	0.30383						24588.3	0.99037	0.96901	1.01761
		7.6699	0.07044	0.02393	0.63345	0.27172						24590.2	0.99022	0.9736	1.01978
		7.70058	0.07252	0.0252	0.61792	0.23477						24592.1	0.99042	0.97865	1.02189
		7.73126	0.07587	0.02661	0.59331	0.19449						24594	0.99064	0.98322	1.02372
		7.76194	0.08026	0.02807	0.55946	0.1528						24596	0.99106	0.98778	1.02536
		7.79262	0.08542	0.0295	0.51686	0.11233						24598.2	0.99352	0.99412	1.02586
		7.8233	0.09108	0.03079	0.46658	0.07759						24600.2	0.99522	0.99921	1.02594
		7.85398	0.09701	0.03183	0.41036	0.05813						24603.5	0.99699	1.00565	1.02542
		7.88466	0.10299	0.03253	0.35069	0.06358						24606.5	0.99799	1.00869	1.02365
		7.91534	0.10885	0.03282	0.29115	0.08376						24609.2	0.99934	1.01121	1.01863
		7.94602	0.11445	0.03263	0.23724	0.10563						24612	1.00148	1.01498	1.01069
		7.9767	0.11969	0.03194	0.19774	0.12391						24615.3	1.00276	1.01716	1.00127
		8.00738	0.12447	0.03072	0.18376	0.13673						24618.2	1.00329	1.01844	0.99471
		8.03806	0.12874	0.02899	0.19977	0.14344						24621.1	1.00313	1.01787	0.98871
		8.06874	0.13245	0.02679	0.23748	0.14405						24624	1.00397	1.01595	0.98289
		8.09942	0.13558	0.02418	0.28569	0.13898						24627.4	1.00395	1.00973	0.98021
		8.1301	0.13814	0.02126	0.33722	0.12904						24630.5	1.00347	1.00636	0.97986
		8.16078	0.14012	0.01816	0.38829	0.11531						24633.6	1.00308	1.00064	0.97975
		8.19146	0.14156	0.01504	0.43701	0.09925						24636	1.00175	1.00021	0.97989
		8.22214	0.14249	0.0122	0.48239	0.0828						24639	1.00093	0.99672	0.98011
		8.25282	0.14297	0.01006	0.52393	0.06861						24642.2	1.00095	0.99285	0.98026
		8.2835	0.14305	0.00914	0.56132	0.06016						24645.3	1.00095	0.98992	0.98065
		8.31418	0.1428	0.00967	0.59434	0.06006						24648.2	1.00042	0.98654	0.98174
		8.34486	0.14229	0.01121	0.62279	0.06725						24651	0.99947	0.98368	0.98422
		8.37554	0.1416	0.01314	0.64641	0.07811						24654.4	0.99967	0.98481	0.98909
		8.40621	0.1408	0.01504	0.66492	0.08959						24657.7	0.9996	0.98746	0.99318
		8.43689	0.13997	0.01666	0.67801	0.09998						24660.4	1.00029	0.99067	0.99699
		8.46757	0.13917	0.01788	0.6854	0.10844						24663.2	1.00086	0.99443	1.00191
		8.49825	0.13846	0.01862	0.68685	0.11468						24666.1	1.0021	0.99797	1.00738
		8.52893	0.13789	0.01885	0.68219	0.11874						24669.1	1.00282	0.99978	1.01251
		8.55961	0.1375	0.01856	0.67138	0.12088						24672.3	1.00278	1.00049	1.01717
		8.59029	0.13731	0.01778	0.65453	0.12144						24675.3	1.00381	1.00142	1.02065
		8.62097	0.13734	0.01656	0.63189	0.12081						24678	1.00445	1.00129	1.0235
		8.65165	0.13758	0.01497	0.60387	0.11935						24681.3	1.00431	1.00093	1.02455
		8.68233	0.13803	0.01309	0.57105	0.1173						24684.5	1.00415	1.00179	1.02412
		8.71301	0.13865	0.01108	0.53415	0.11483						24687.2	1.00394	1.00268	1.02354
		8.74369	0.13943	0.00912	0.49401	0.11195						24690.3	1.00354	1.00395	1.02106
		8.77437	0.14032	0.00754	0.45158	0.10859						24693	1.00308	1.00476	1.01713
		8.80505	0.14128	0.00682	0.40785	0.10464						24696.1	1.00257	1.00364	1.0114
		8.83573	0.14226	0.00726	0.36384	0.09997						24699.2	1.00278	1.00193	1.00548
		8.86641	0.14321	0.00863	0.32055	0.09448						24702.2	1.00275	1.00036	1.00027
		8.89709	0.14408	0.01046	0.27894	0.08812						24705	1.0017	0.99703	0.9943
		8.92777	0.14481	0.01242	0.23984	0.0809						24708.1	1.00035	0.99333	0.98933
		8.95845	0.14534	0.01431	0.20397	0.07289						24711.3	1.00059	0.99125	0.98771
		8.98913	0.1456	0.01604	0.17191	0.0642						24715.1	0.99999	0.9877	0.98717
		9.01981	0.14554	0.01755	0.14404	0.05497						24717.2	0.99948	0.98844	0.98714
		9.05049	0.1451	0.01882	0.12056	0.04534						24720.1	0.99981	0.98824	0.98723
		9.08117	0.14422	0.01984	0.10147	0.03549						24723.1	1.00027	0.98772	0.98833
		9.11185	0.14286	0.02064	0.08654	0.02565						24726.3	0.99951	0.98777	0.99002
		9.14253	0.14096	0.02123	0.07533	0.01631						24729.2	0.99972	0.98813	0.99139
		9.17321	0.13849	0.02164	0.06724	0.00949						24732.1	1.00011	0.98808	0.99241
		9.20388	0.13544	0.02191	0.06163	0.01132						24735	1.00057	0.9889	0.99226
		9.23456	0.13177	0.02206	0.05804	0.01919						24738.4	1.00042	0.99178	0.9916
		9.26524	0.1275	0.02212	0.05627	0.02805						24741.9	0.999	0.99586	0.99097
		9.29592	0.12264	0.0221	0.05646	0.03667						24744.3	0.99919	0.99776	0.99077
		9.3266	0.1172	0.02201	0.05891	0.04462						24747.1	0.9997	0.99993	0.99114
		9.35728	0.11123	0.02184	0.0639	0.05155						24750.1	1.00021	1.00218	0.9929
		9.38796	0.10477	0.02159	0.07139	0.05718						24754.2	1.00082	1.00569	0.99684
		9.41864	0.09789	0.02123	0.08106	0.06126						24758.2	1.00195	1.0092	1.00025
		9.44932	0.09066	0.02073	0.0923	0.06359						24761.9	1.00213	1.01149	1.00411
		9.48	0.08316	0.02009	0.10442	0.06399						24766.5	1.00102	1.0133	1.00791
		9.51068	0.07547	0.01927	0.11666	0.06241						24771.2	1.00095	1.01239	1.01032
		9.54136	0.06768	0.01827	0.12832	0.05883						24774.2	1.00096	1.00989	1.01216
		9.57204	0.05989	0.01709	0.13878	0.05337						24778.1	1.00079	1.00605	1.01437
		9.60272	0.0522	0.01573	0.14752	0.04623						24782.2	1.00098	1.0028	1.01633
		9.6334	0.0447	0.01421	0.15425	0.03772						24786.2	1.00163	1.00034	1.01734
		9.66408	0.03752	0.01254	0.15886	0.02832						24790	1.00094	0.99928	1.01686
		9.69476	0.03077	0.01077	0.16152	0.01882						24794.5	1.00071	0.99957	1.01451
		9.72544	0.02462	0.00895	0.16264	0.01145						24797.7	1.00022	0.99994	1.01274
		9.75612	0.01929	0.00714	0.16288	0.01211						24802.1	0.99902	0.99907	1.00847
		9.7868	0.01518	0.00546	0.16305	0.01941						24806	0.99858	0.99854	1.00154
		9.81748	0.01284	0.0041	0.16398	0.02766						24810.3	0.99922	0.99918	0.9947
		9.84816	0.01263	0.00341	0.16634	0.03513						24814.2	1.00069	0.99722	0.99074
		9.87884	0.01412	0.00366	0.17052	0.04125						24817.9	1.00037	0.99924	0.98839
		9.90952	0.01644	0.00452	0.17653	0.04577						24822.6	1.00044	0.9988	0.9887
		9.9402	0.01899	0.00557	0.18408	0.04866						24827.3	1.00079	0.99931	0.99011
		9.97088	0.02147	0.00655	0.19279	0.05002						24830.2	1.00018	1.00106	0.99117
												24834	0.99966	1.00293	0.9922
												24838.3	0.99956	1.00452	0.99263
												24842.3	0.99884	1.00371	0.99304
												24845.8	0.9984	1.00313	0.99363
												24850.5	0.99769	1.00195	0.9945
												24855.3	0.9972	1.00246	0.99537
												24858.3	0.99664	1.00234	0.99604
												24862	0.99537	1.00132	0.99769
												24866.3	0.99537	1.00139	0.99973
												24870.2	0.99525	1.00271	1.00107
												24874	0.99506	1.00315	1.00207
												24878.4	0.9954	1.00145	1.00322
												24883.2	0.99568	1.00042	1.00386
												24886.3	0.99496	1.00191	1.00408
												24890	0.99486	1.00161	1.0041
												24894.2	0.99557	1.00187	1.00378
												24898.2	0.99579	1.00367	1.00303
												24901.9	0.99569	1.0034	1.00153
												24906.5	0.99526	1.00374	0.9998
												24911.3	0.9952	1.00308	0.9985
												24914.3	0.99541	1.00256	0.99745
												24918.1	0.99523	1.00334	0.99534
												24922.2	0.99476	1.00529	0.99285
												24926.3	0.99423	1.00641	0.99092
												24929.9	0.99379	1.00582	0.98902
												24934.5	0.99355	1.00576	0.98749
												24938.4	0.99458	1.00572	0.98694
												24942.6	0.99497	1.0052	0.98637
												24945.9	0.99516	1.00471	0.98611
												24950.3	0.99546	1.00337	0.98541
												24955.3	0.99555	1.00193	0.98502
												24960	0.9951	1.0014	0.98497
												24965.6	0.99461	1.00138	0.98517
												24970.2	0.99421	1.00227	0.98518
												24975.1	0.99378	1.00222	0.98528
												24980.3	0.99333	1.0014	0.98569
												24985.2	0.99291	1.0028	0.98672
												24990.2	0.99247	1.00225	0.98753
												24994.6	0.99209	0.99982	0.98805
												25000.1	0.99161	0.99919	0.98826

## Sheet: Figure 2 
	Figure a2									Figure b2								Figure c2									Figure d2							Figure e2							Figure f2							Figure g2
	The Fourier Transformation (FT) of k3-weighted EXAFS spectra of Pd1/Al2O3.									The Fourier Transformation (FT) of k3-weighted EXAFS spectra of Pd1/MnOx.								The Fourier Transformation (FT) of k3-weighted EXAFS spectra of Pd1/ZnO.									The Fourier Transformation (FT) of k3-weighted EXAFS spectra of Pt1/Al2O3.							The Fourier Transformation (FT) of k3-weighted EXAFS spectra of Pt1/TiO2.							The Fourier Transformation (FT) of k3-weighted EXAFS spectra of Pt1/MnOx.							The Fourier Transformation (FT) of k3-weighted EXAFS spectra of Pt1/FeOx.
	R (Å)	Pd1/Al2O3	PdO	Pd foil						R (Å)	Pd1/MnOx	PdO	Pd foil					R (Å)	Pd1/ZnO	PdO	Pd foil						R (Å)	Pt1/Al2O3	PtO2	Pt foil				R (Å)	Pt1/TiO2	PtO2	Pt foil				R (Å)	Pt1/MnOx	PtO2	Pt foil				R (Å)	Pt1/FeOx
	0	0.29678	0.07784	0.2121						0	0.52807	0.07784	0.2121					0	0.03712	0.07784	0.2121						0	0.26327	0.45718	0.10405				0	0.09352	0.45718	0.10405				0	0.30056	0.45718	0.10405				0	0.7347
	0.03068	0.2904	0.08947	0.21026						0.03068	0.51325	0.08947	0.21026					0.03068	0.05187	0.08947	0.21026						0.03068	0.26942	0.43239	0.10409				0.03068	0.14343	0.43239	0.10409				0.03068	0.32926	0.43239	0.10409				0.03068	0.73127
	0.06136	0.27197	0.11422	0.20518						0.06136	0.46955	0.11422	0.20518					0.06136	0.07981	0.11422	0.20518						0.06136	0.28639	0.36063	0.10432				0.06136	0.23028	0.36063	0.10432				0.06136	0.40017	0.36063	0.10432				0.06136	0.7209
	0.09204	0.24371	0.13819	0.19819						0.09204	0.39936	0.13819	0.19819					0.09204	0.10814	0.13819	0.19819						0.09204	0.31062	0.25004	0.10497				0.09204	0.31269	0.25004	0.10497				0.09204	0.48825	0.25004	0.10497				0.09204	0.7034
	0.12272	0.20994	0.15349	0.19135						0.12272	0.30669	0.15349	0.19135					0.12272	0.13269	0.15349	0.19135						0.12272	0.33796	0.11927	0.10625				0.12272	0.37839	0.11927	0.10625				0.12272	0.57655	0.11927	0.10625				0.12272	0.67855
	0.1534	0.17816	0.15604	0.18699						0.1534	0.19769	0.15604	0.18699					0.1534	0.15138	0.15604	0.18699						0.1534	0.36465	0.09435	0.10816				0.1534	0.42096	0.09435	0.10816				0.1534	0.65521	0.09435	0.10816				0.1534	0.64629
	0.18408	0.15997	0.14401	0.18702						0.18408	0.08749	0.14401	0.18702					0.18408	0.16288	0.14401	0.18702						0.18408	0.38768	0.23326	0.11042				0.18408	0.43643	0.23326	0.11042				0.18408	0.71826	0.23326	0.11042				0.18408	0.60692
	0.21476	0.16589	0.11746	0.19204						0.21476	0.09051	0.11746	0.19204					0.21476	0.1663	0.11746	0.19204						0.21476	0.40474	0.37236	0.11252				0.21476	0.42285	0.37236	0.11252				0.21476	0.76208	0.37236	0.11252				0.21476	0.5615
	0.24544	0.19399	0.07843	0.20105						0.24544	0.20608	0.07843	0.20105					0.24544	0.16124	0.07843	0.20105						0.24544	0.41421	0.48273	0.114				0.24544	0.3803	0.48273	0.114				0.24544	0.78488	0.48273	0.114				0.24544	0.51239
	0.27612	0.23256	0.03387	0.21187						0.27612	0.32397	0.03387	0.21187					0.27612	0.14772	0.03387	0.21187						0.27612	0.41522	0.54995	0.1147				0.27612	0.3113	0.54995	0.1147				0.27612	0.78667	0.54995	0.1147				0.27612	0.46417
	0.3068	0.27085	0.04066	0.22199						0.3068	0.42853	0.04066	0.22199					0.3068	0.12631	0.04066	0.22199						0.3068	0.40774	0.56453	0.115				0.3068	0.2223	0.56453	0.115				0.3068	0.76961	0.56453	0.115				0.3068	0.42471
	0.33748	0.30156	0.09435	0.22924						0.33748	0.51212	0.09435	0.22924					0.33748	0.09826	0.09435	0.22924						0.33748	0.3929	0.52178	0.11592				0.33748	0.13329	0.52178	0.11592				0.33748	0.73861	0.52178	0.11592				0.33748	0.40546
	0.36816	0.31976	0.14761	0.23217						0.36816	0.56885	0.14761	0.23217					0.36816	0.06637	0.14761	0.23217						0.36816	0.37347	0.42225	0.11898				0.36816	0.12531	0.42225	0.11898				0.36816	0.70231	0.42225	0.11898				0.36816	0.41799
	0.39884	0.32206	0.19222	0.23024						0.39884	0.59424	0.19222	0.23024					0.39884	0.04031	0.19222	0.23024						0.39884	0.35444	0.27187	0.12553				0.39884	0.22699	0.27187	0.12553				0.39884	0.67386	0.27187	0.12553				0.39884	0.46684
	0.42951	0.30625	0.2229	0.22396						0.42951	0.58529	0.2229	0.22396					0.42951	0.04873	0.2229	0.22396						0.42951	0.34332	0.08395	0.13597				0.42951	0.35408	0.08395	0.13597				0.42951	0.66993	0.08395	0.13597				0.42951	0.54709
	0.46019	0.27125	0.23559	0.21504						0.46019	0.54069	0.23559	0.21504					0.46019	0.08421	0.23559	0.21504						0.46019	0.34891	0.14186	0.14934				0.46019	0.47769	0.14186	0.14934				0.46019	0.70541	0.14186	0.14934				0.46019	0.64945
	0.49087	0.21704	0.2277	0.20634						0.49087	0.46104	0.2277	0.20634					0.49087	0.12417	0.2277	0.20634						0.49087	0.37745	0.36592	0.16361				0.49087	0.58538	0.36592	0.16361				0.49087	0.78577	0.36592	0.16361				0.49087	0.76505
	0.52155	0.14472	0.1984	0.20144						0.52155	0.34934	0.1984	0.20144					0.52155	0.16174	0.1984	0.20144						0.52155	0.4291	0.58065	0.17619				0.52155	0.66803	0.58065	0.17619				0.52155	0.90524	0.58065	0.17619				0.52155	0.88668
	0.55223	0.05712	0.14918	0.20352						0.55223	0.21355	0.14918	0.20352					0.55223	0.19348	0.14918	0.20352						0.55223	0.49871	0.7659	0.18451				0.55223	0.71824	0.7659	0.18451				0.55223	1.052	0.7659	0.18451				0.55223	1.00843
	0.58291	0.04919	0.08633	0.21367						0.58291	0.09869	0.08633	0.21367					0.58291	0.21675	0.08633	0.21367						0.58291	0.57909	0.90445	0.18622				0.58291	0.73023	0.90445	0.18622				0.58291	1.21355	0.90445	0.18622				0.58291	1.12516
	0.61359	0.15898	0.05214	0.23016						0.61359	0.19333	0.05214	0.23016					0.61359	0.2295	0.05214	0.23016						0.61359	0.6631	0.983	0.17957				0.61359	0.70022	0.983	0.17957				0.61359	1.3787	0.983	0.17957				0.61359	1.23225
	0.64427	0.27481	0.11947	0.24938						0.64427	0.37781	0.11947	0.24938					0.64427	0.23053	0.11947	0.24938						0.64427	0.74422	0.99404	0.16358				0.64427	0.62695	0.99404	0.16358				0.64427	1.5378	0.99404	0.16358				0.64427	1.32545
	0.67495	0.39034	0.21141	0.26721						0.67495	0.57198	0.21141	0.26721					0.67495	0.22027	0.21141	0.26721						0.67495	0.81653	0.93849	0.13855				0.67495	0.51302	0.93849	0.13855				0.67495	1.68243	0.93849	0.13855				0.67495	1.40081
	0.70563	0.49987	0.30316	0.28						0.70563	0.75946	0.30316	0.28					0.70563	0.20272	0.30316	0.28						0.70563	0.87453	0.8304	0.10729				0.70563	0.36968	0.8304	0.10729				0.70563	1.80521	0.8304	0.10729				0.70563	1.4547
	0.73631	0.59761	0.38705	0.28499						0.73631	0.92886	0.38705	0.28499					0.73631	0.18965	0.38705	0.28499						0.73631	0.91314	0.70766	0.07975				0.73631	0.24364	0.70766	0.07975				0.73631	1.89959	0.70766	0.07975				0.73631	1.48392
	0.76699	0.67793	0.45876	0.28053						0.76699	1.06989	0.45876	0.28053					0.76699	0.20356	0.45876	0.28053						0.76699	0.92771	0.64848	0.08096				0.76699	0.28271	0.64848	0.08096				0.76699	1.95992	0.64848	0.08096				0.76699	1.48568
	0.79767	0.73562	0.51706	0.26632						0.79767	1.17304	0.51706	0.26632					0.79767	0.26295	0.51706	0.26632						0.79767	0.91409	0.73803	0.11973				0.79767	0.49097	0.73803	0.11973				0.79767	1.98141	0.73803	0.11973				0.79767	1.45772
	0.82835	0.76626	0.56443	0.24379						0.82835	1.22993	0.56443	0.24379					0.82835	0.36583	0.56443	0.24379						0.82835	0.86875	0.96352	0.17503				0.82835	0.75528	0.96352	0.17503				0.82835	1.96023	0.96352	0.17503				0.82835	1.39843
	0.85903	0.7667	0.60717	0.21696						0.85903	1.23371	0.60717	0.21696					0.85903	0.50277	0.60717	0.21696						0.85903	0.78887	1.25061	0.23354				0.85903	1.03596	1.25061	0.23354				0.85903	1.89353	1.25061	0.23354				0.85903	1.30689
	0.88971	0.73584	0.65424	0.19366						0.88971	1.17968	0.65424	0.19366					0.88971	0.66692	0.65424	0.19366						0.88971	0.67253	1.54122	0.28836				0.88971	1.31411	1.54122	0.28836				0.88971	1.77955	1.54122	0.28836				0.88971	1.18311
	0.92039	0.67609	0.71414	0.18563						0.92039	1.06634	0.71414	0.18563					0.92039	0.85376	0.71414	0.18563						0.92039	0.51907	1.79735	0.33462				0.92039	1.57508	1.79735	0.33462				0.92039	1.61762	1.79735	0.33462				0.92039	1.02827
	0.95107	0.59675	0.79089	0.202						0.95107	0.89777	0.79089	0.202					0.95107	1.05964	0.79089	0.202						0.95107	0.3303	1.99271	0.3685				0.95107	1.80561	1.99271	0.3685				0.95107	1.40827	1.99271	0.3685				0.95107	0.84558
	0.98175	0.52167	0.88184	0.24029						0.98175	0.6919	0.88184	0.24029					0.98175	1.28109	0.88184	0.24029						0.98175	0.12714	2.10956	0.38719				0.98175	1.99355	2.10956	0.38719				0.98175	1.15327	2.10956	0.38719				0.98175	0.64277
	1.01243	0.49934	0.9786	0.29029						1.01243	0.51379	0.9786	0.29029					1.01243	1.51454	0.9786	0.29029						1.01243	0.20622	2.13798	0.38918				1.01243	2.12804	2.13798	0.38918				1.01243	0.85586	2.13798	0.38918				1.01243	0.44277
	1.04311	0.5821	1.06994	0.34223						1.04311	0.53863	1.06994	0.34223					1.04311	1.75622	1.06994	0.34223						1.04311	0.49349	2.07595	0.3746				1.04311	2.19993	2.07595	0.3746				1.04311	0.5222	2.07595	0.3746				1.04311	0.33002
	1.07379	0.77049	1.14504	0.38892						1.07379	0.83213	1.14504	0.38892					1.07379	2.00213	1.14504	0.38892						1.07379	0.8207	1.92952	0.34572				1.07379	2.20211	1.92952	0.34572				1.07379	0.18167	1.92952	0.34572				1.07379	0.44129
	1.10447	1.03084	1.19643	0.42533						1.10447	1.26402	1.19643	0.42533					1.10447	2.24814	1.19643	0.42533						1.10447	1.17512	1.71323	0.30777				1.10447	2.12995	1.71323	0.30777				1.10447	0.29908	1.71323	0.30777				1.10447	0.70062
	1.13515	1.33562	1.22315	0.44821						1.13515	1.76297	1.22315	0.44821					1.13515	2.49	1.22315	0.44821						1.13515	1.55011	1.45145	0.27004				1.13515	1.98162	1.45145	0.27004				1.13515	0.71061	1.45145	0.27004				1.13515	1.0128
	1.16583	1.66702	1.23435	0.45619						1.16583	2.29898	1.23435	0.45619					1.16583	2.72346	1.23435	0.45619						1.16583	1.93923	1.1832	0.24633				1.16583	1.7586	1.1832	0.24633				1.16583	1.15033	1.1832	0.24633				1.16583	1.34767
	1.19651	2.01191	1.25281	0.45015						1.19651	2.85283	1.25281	0.45015					1.19651	2.94434	1.25281	0.45015						1.19651	2.33574	0.9735	0.24946				1.19651	1.4666	0.9735	0.24946				1.19651	1.60123	0.9735	0.24946				1.19651	1.69262
	1.22718	2.35926	1.314	0.43392						1.22718	3.40837	1.314	0.43392					1.22718	3.14863	1.314	0.43392						1.22718	2.7326	0.91506	0.27953				1.22718	1.11855	0.91506	0.27953				1.22718	2.05404	0.91506	0.27953				1.22718	2.0395
	1.25786	2.69902	1.45432	0.41508						1.25786	3.9506	1.45432	0.41508					1.25786	3.33259	1.45432	0.41508						1.25786	3.12258	1.05558	0.32391				1.25786	0.748	1.05558	0.32391				1.25786	2.50043	1.05558	0.32391				1.25786	2.38154
	1.28854	3.0219	1.69183	0.40498						1.28854	4.46528	1.69183	0.40498					1.28854	3.49282	1.69183	0.40498						1.28854	3.49842	1.34254	0.36858				1.28854	0.48871	1.34254	0.36858				1.28854	2.93233	1.34254	0.36858				1.28854	2.71261
	1.31922	3.31933	2.01874	0.41585						1.31922	4.93908	2.01874	0.41585					1.31922	3.62633	2.01874	0.41585						1.31922	3.85305	1.71277	0.40364				1.31922	0.65401	1.71277	0.40364				1.31922	3.34202	1.71277	0.40364				1.31922	3.02698
	1.3499	3.5836	2.41055	0.4541						1.3499	5.35983	2.41055	0.4541					1.3499	3.73067	2.41055	0.4541						1.3499	4.17971	2.13828	0.42338				1.3499	1.10513	2.13828	0.42338				1.3499	3.72217	2.13828	0.42338				1.3499	3.3193
	1.38058	3.80805	2.83726	0.51601						1.38058	5.71684	2.83726	0.51601					1.38058	3.8039	2.83726	0.51601						1.38058	4.47216	2.61227	0.42596				1.38058	1.62985	2.61227	0.42596				1.38058	4.06606	2.61227	0.42596				1.38058	3.58468
	1.41126	3.98718	3.26885	0.59094						1.41126	6.00117	3.26885	0.59094					1.41126	3.84472	3.26885	0.59094						1.41126	4.7248	3.1334	0.4134				1.41126	2.16868	3.1334	0.4134				1.41126	4.36768	3.1334	0.4134				1.41126	3.8187
	1.44194	4.11687	3.67732	0.66656						1.44194	6.20591	3.67732	0.66656					1.44194	3.85245	3.67732	0.66656						1.44194	4.93287	3.69685	0.39197				1.44194	2.69526	3.69685	0.39197				1.44194	4.62188	3.69685	0.39197				1.44194	4.01752
	1.47262	4.1944	4.03751	0.73157						1.47262	6.32633	4.03751	0.73157					1.47262	3.82708	4.03751	0.73157						1.47262	5.09252	4.28996	0.37206				1.47262	3.19112	4.28996	0.37206				1.47262	4.82446	4.28996	0.37206				1.47262	4.17796
	1.5033	4.21858	4.32795	0.77636						1.5033	6.36005	4.32795	0.77636					1.5033	3.76926	4.32795	0.77636						1.5033	5.20091	4.89155	0.36554				1.5033	3.64111	4.89155	0.36554				1.5033	4.97229	4.89155	0.36554				1.5033	4.29756
	1.53398	4.1897	4.53162	0.79313						1.53398	6.30709	4.53162	0.79313					1.53398	3.6803	4.53162	0.79313						1.53398	5.25632	5.47334	0.37926				1.53398	4.03249	5.47334	0.37926				1.53398	5.06335	5.47334	0.37926				1.53398	4.37459
	1.56466	4.10953	4.63671	0.77613						1.56466	6.1698	4.63671	0.77613					1.56466	3.56215	4.63671	0.77613						1.56466	5.25813	6.0027	0.40921				1.56466	4.35487	6.0027	0.40921				1.56466	5.09681	6.0027	0.40921				1.56466	4.40815
	1.59534	3.98119	4.63722	0.72227						1.59534	5.95283	4.63722	0.72227					1.59534	3.41735	4.63722	0.72227						1.59534	5.20686	6.44585	0.44301				1.59534	4.60036	6.44585	0.44301				1.59534	5.07296	6.44585	0.44301				1.59534	4.39813
	1.62602	3.80901	4.53317	0.63236						1.62602	5.66292	4.53317	0.63236					1.62602	3.24904	4.53317	0.63236						1.62602	5.10416	6.7711	0.4666				1.62602	4.7637	6.7711	0.4666				1.62602	4.99328	6.7711	0.4666				1.62602	4.34524
	1.6567	3.59838	4.33066	0.51479						1.6567	5.30868	4.33066	0.51479					1.6567	3.06085	4.33066	0.51479						1.6567	4.95272	6.95175	0.46881				1.6567	4.84237	6.95175	0.46881				1.6567	4.86033	6.95175	0.46881				1.6567	4.25101
	1.68738	3.35548	4.04147	0.39809						1.68738	4.90036	4.04147	0.39809					1.68738	2.8569	4.04147	0.39809						1.68738	4.75621	6.96856	0.4438				1.68738	4.83661	6.96856	0.4438				1.68738	4.67772	6.96856	0.4438				1.68738	4.11772
	1.71806	3.08707	3.68237	0.36103						1.71806	4.44953	3.68237	0.36103					1.71806	2.64172	3.68237	0.36103						1.71806	4.51922	6.81158	0.39489				1.71806	4.74934	6.81158	0.39489				1.71806	4.44996	6.81158	0.39489				1.71806	3.94836
	1.74874	2.80022	3.2742	0.48177						1.74874	3.96876	3.2742	0.48177					1.74874	2.42026	3.2742	0.48177						1.74874	4.24705	6.48131	0.34423				1.74874	4.586	6.48131	0.34423				1.74874	4.1824	6.48131	0.34423				1.74874	3.7466
	1.77942	2.50207	2.84065	0.71272						1.77942	3.47138	2.84065	0.71272					1.77942	2.19783	2.84065	0.71272						1.77942	3.94567	5.98903	0.34645				1.77942	4.3543	5.98903	0.34645				1.77942	3.88107	5.98903	0.34645				1.77942	3.51669
	1.8101	2.19958	2.40691	0.99299						1.8101	2.97129	2.40691	0.99299					1.8101	1.98008	2.40691	0.99299						1.8101	3.62151	5.35641	0.45054				1.8101	4.06392	5.35641	0.45054				1.8101	3.55251	5.35641	0.45054				1.8101	3.26336
	1.84078	1.89927	1.99802	1.29269						1.84078	2.48295	1.99802	1.29269					1.84078	1.77299	1.99802	1.29269						1.84078	3.28136	4.61442	0.63709				1.84078	3.72612	4.61442	0.63709				1.84078	3.20365	4.61442	0.63709				1.84078	2.99177
	1.87146	1.6071	1.6366	1.59393						1.87146	2.02169	1.6366	1.59393					1.87146	1.58283	1.6366	1.59393						1.87146	2.93219	3.80172	0.86615				1.87146	3.35335	3.80172	0.86615				1.87146	2.84162	3.80172	0.86615				1.87146	2.70737
	1.90214	1.32827	1.33924	1.88294						1.90214	1.60477	1.33924	1.88294					1.90214	1.41587	1.33924	1.88294						1.90214	2.58106	2.96292	1.10849				1.90214	2.95884	2.96292	1.10849				1.90214	2.47365	2.96292	1.10849				1.90214	2.41588
	1.93282	1.06725	1.11115	2.14823						1.93282	1.2533	1.11115	2.14823					1.93282	1.27787	1.11115	2.14823						1.93282	2.23504	2.14787	1.34121				1.93282	2.55623	2.14787	1.34121				1.93282	2.1069	2.14787	1.34121				1.93282	2.12315
	1.9635	0.82787	0.9414	2.38047						1.9635	0.99408	0.9414	2.38047					1.9635	1.17307	0.9414	2.38047						1.9635	1.90115	1.41563	1.544				1.9635	2.15928	1.41563	1.544				1.9635	1.74838	1.41563	1.544				1.9635	1.8352
	1.99418	0.61385	0.80486	2.57296						1.99418	0.85284	0.80486	2.57296					1.99418	1.10273	0.80486	2.57296						1.99418	1.58645	0.85862	1.6984				1.99418	1.78167	0.85862	1.6984				1.99418	1.40504	0.85862	1.6984				1.99418	1.55819
	2.02485	0.43035	0.67271	2.7223						2.02485	0.82782	0.67271	2.7223					2.02485	1.06416	0.67271	2.7223						2.02485	1.29824	0.65259	1.78824				2.02485	1.43708	0.65259	1.78824				2.02485	1.08401	0.65259	1.78824				2.02485	1.29858
	2.05553	0.28888	0.5234	2.82916						2.05553	0.87569	0.5234	2.82916					2.05553	1.05096	0.5234	2.82916						2.05553	1.0445	0.79093	1.8005				2.05553	1.1394	0.79093	1.8005				2.05553	0.79363	0.79093	1.8005				2.05553	1.0634
	2.08621	0.21768	0.34791	2.89899						2.08621	0.94459	0.34791	2.89899					2.08621	1.05463	0.34791	2.89899						2.08621	0.83446	0.97396	1.72628				2.08621	0.90259	0.97396	1.72628				2.08621	0.54679	0.97396	1.72628				2.08621	0.86077
	2.11689	0.23811	0.1588	2.94248						2.11689	1.00106	0.1588	2.94248					2.11689	1.06666	0.1588	2.94248						2.11689	0.67839	1.07083	1.56176				2.11689	0.73818	1.07083	1.56176				2.11689	0.37112	1.07083	1.56176				2.11689	0.70018
	2.14757	0.30858	0.15389	2.97549						2.14757	1.02905	0.15389	2.97549					2.14757	1.07988	0.15389	2.97549						2.14757	0.58406	1.06964	1.30945				2.14757	0.64719	1.06964	1.30945				2.14757	0.31673	1.06964	1.30945				2.14757	0.5912
	2.17825	0.38807	0.37988	3.01773						2.17825	1.02281	0.37988	3.01773					2.17825	1.08901	0.37988	3.01773						2.17825	0.548	1.00842	0.9814				2.17825	0.61183	1.00842	0.9814				2.17825	0.37893	1.00842	0.9814				2.17825	0.53777
	2.20893	0.46226	0.6291	3.08977						2.20893	0.98218	0.6291	3.08977					2.20893	1.09058	0.6291	3.08977						2.20893	0.55155	0.96379	0.61535				2.20893	0.6023	0.96379	0.61535				2.20893	0.47948	0.96379	0.61535				2.20893	0.53094
	2.23961	0.52707	0.87451	3.20852						2.23961	0.91018	0.87451	3.20852					2.23961	1.08261	0.87451	3.20852						2.23961	0.57104	1.02347	0.39911				2.23961	0.59311	1.02347	0.39911				2.23961	0.57359	1.02347	0.39911				2.23961	0.55165
	2.27029	0.58144	1.10454	3.38254						2.27029	0.81171	1.10454	3.38254					2.27029	1.06431	1.10454	3.38254						2.27029	0.58884	1.21104	0.68523				2.27029	0.57005	1.21104	0.68523				2.27029	0.64732	1.21104	0.68523				2.27029	0.58182
	2.30097	0.62528	1.31182	3.60973						2.30097	0.69285	1.31182	3.60973					2.30097	1.03573	1.31182	3.60973						2.30097	0.59535	1.46969	1.18598				2.30097	0.52852	1.46969	1.18598				2.30097	0.69742	1.46969	1.18598				2.30097	0.61033
	2.33165	0.65881	1.49261	3.87821						2.33165	0.56052	1.49261	3.87821					2.33165	0.99756	1.49261	3.87821						2.33165	0.58682	1.72613	1.72572				2.33165	0.47053	1.72613	1.72572				2.33165	0.72461	1.72613	1.72572				2.33165	0.63269
	2.36233	0.68246	1.64681	4.16961						2.36233	0.4227	1.64681	4.16961					2.36233	0.95086	1.64681	4.16961						2.36233	0.56329	1.92298	2.25775				2.36233	0.40316	1.92298	2.25775				2.36233	0.73153	1.92298	2.25775				2.36233	0.649
	2.39301	0.69689	1.77791	4.46275						2.39301	0.29044	1.77791	4.46275					2.39301	0.89699	1.77791	4.46275						2.39301	0.52754	2.02028	2.75615				2.39301	0.33876	2.02028	2.75615				2.39301	0.72193	2.02028	2.75615				2.39301	0.66241
	2.42369	0.70304	1.89265	4.73646						2.42369	0.18723	1.89265	4.73646					2.42369	0.83737	1.89265	4.73646						2.42369	0.48478	1.99285	3.20222				2.42369	0.29557	1.99285	3.20222				2.42369	0.70023	1.99285	3.20222				2.42369	0.67787
	2.45437	0.70223	2.00045	4.9714						2.45437	0.16838	2.00045	4.9714					2.45437	0.77347	2.00045	4.9714						2.45437	0.44295	1.82887	3.5828				2.45437	0.29137	1.82887	3.5828				2.45437	0.67124	1.82887	3.5828				2.45437	0.70076
	2.48505	0.69612	2.11262	5.15116						2.48505	0.23883	2.11262	5.15116					2.48505	0.70671	2.11262	5.15116						2.48505	0.4127	1.52919	3.89023				2.48505	0.32643	1.52919	3.89023				2.48505	0.6398	1.52919	3.89023				2.48505	0.73549
	2.51573	0.68667	2.24121	5.2628						2.51573	0.33318	2.24121	5.2628					2.51573	0.63839	2.24121	5.2628						2.51573	0.4055	1.10673	4.12244				2.51573	0.38318	1.10673	4.12244				2.51573	0.61032	1.10673	4.12244				2.51573	0.78422
	2.54641	0.67596	2.39771	5.29718						2.54641	0.42332	2.39771	5.29718					2.54641	0.56972	2.39771	5.29718						2.54641	0.42822	0.5876	4.28271				2.54641	0.44382	0.5876	4.28271				2.54641	0.5862	0.5876	4.28271				2.54641	0.84645
	2.57709	0.66592	2.5916	5.24908						2.57709	0.50124	2.5916	5.24908					2.57709	0.50186	2.5916	5.24908						2.57709	0.47894	0.13607	4.37881				2.57709	0.49707	0.13607	4.37881				2.57709	0.56927	0.13607	4.37881				2.57709	0.91942
	2.60777	0.65797	2.82915	5.11717						2.60777	0.56451	2.82915	5.11717					2.60777	0.43601	2.82915	5.11717						2.60777	0.54943	0.67132	4.42163				2.60777	0.53662	0.67132	4.42163				2.60777	0.55943	0.67132	4.42163				2.60777	0.99897
	2.63845	0.65278	3.1126	4.90388						2.63845	0.61291	3.1126	4.90388					2.63845	0.37368	3.1126	4.90388						2.63845	0.63062	1.29291	4.42325				2.63845	0.55926	1.29291	4.42325				2.63845	0.55487	1.29291	4.42325				2.63845	1.08048
	2.66913	0.65004	3.4399	4.61512						2.66913	0.64741	3.4399	4.61512					2.66913	0.31707	3.4399	4.61512						2.66913	0.71513	1.87539	4.39475				2.66913	0.56386	1.87539	4.39475				2.66913	0.55268	1.87539	4.39475				2.66913	1.15941
	2.69981	0.64853	3.80488	4.25987						2.69981	0.66976	3.80488	4.25987					2.69981	0.2697	3.80488	4.25987						2.69981	0.79747	2.37964	4.34417				2.69981	0.5508	2.37964	4.34417				2.69981	0.54965	2.37964	4.34417				2.69981	1.23163
	2.73049	0.64631	4.19776	3.84977						2.73049	0.68219	4.19776	3.84977					2.73049	0.2369	4.19776	3.84977						2.73049	0.87365	2.77522	4.2751				2.73049	0.5216	2.77522	4.2751				2.73049	0.54289	2.77522	4.2751				2.73049	1.29357
	2.76117	0.64113	4.60575	3.39853						2.76117	0.68719	4.60575	3.39853					2.76117	0.22473	4.60575	3.39853						2.76117	0.94071	3.04092	4.18639				2.76117	0.47863	3.04092	4.18639				2.76117	0.53018	3.04092	4.18639				2.76117	1.34232
	2.79185	0.63071	5.01386	2.92142						2.79185	0.6873	5.01386	2.92142					2.79185	0.23584	5.01386	2.92142						2.79185	0.99644	3.16689	4.07304				2.79185	0.42486	3.16689	4.07304				2.79185	0.51008	3.16689	4.07304				2.79185	1.3756
	2.82252	0.61305	5.40575	2.43478						2.82252	0.6849	5.40575	2.43478					2.82252	0.26654	5.40575	2.43478						2.82252	1.03927	3.15666	3.92798				2.82252	0.36359	3.15666	3.92798				2.82252	0.48197	3.15666	3.92798				2.82252	1.39175
	2.8532	0.58662	5.76468	1.95582						2.8532	0.68204	5.76468	1.95582					2.8532	0.31003	5.76468	1.95582						2.8532	1.06812	3.02951	3.74425				2.8532	0.29819	3.02951	3.74425				2.8532	0.44592	3.02951	3.74425				2.8532	1.3898
	2.88388	0.55047	6.07448	1.50297						2.88388	0.68031	6.07448	1.50297					2.88388	0.36039	6.07448	1.50297						2.88388	1.08236	2.82311	3.51696				2.88388	0.23193	2.82311	3.51696				2.88388	0.4026	2.82311	3.51696				2.88388	1.36932
	2.91456	0.50425	6.32054	1.09799						2.91456	0.68076	6.32054	1.09799					2.91456	0.41352	6.32054	1.09799						2.91456	1.08174	2.59613	3.24471				2.91456	0.16771	2.59613	3.24471				2.91456	0.35316	2.59613	3.24471				2.91456	1.33051
	2.94524	0.44821	6.49063	0.77242						2.94524	0.68391	6.49063	0.77242					2.94524	0.46665	6.49063	0.77242						2.94524	1.0664	2.42591	2.93038				2.94524	0.10791	2.42591	2.93038				2.94524	0.29911	2.42591	2.93038				2.94524	1.27407
	2.97592	0.38314	6.5757	0.57823						2.97592	0.68981	6.5757	0.57823					2.97592	0.51783	6.5757	0.57823						2.97592	1.0368	2.38752	2.58129				2.97592	0.05437	2.38752	2.58129				2.97592	0.24219	2.38752	2.58129				2.97592	1.20123
	3.0066	0.31032	6.57038	0.55606						3.0066	0.69809	6.57038	0.55606					3.0066	0.56555	6.57038	0.55606						3.0066	0.99373	2.51102	2.20886				3.0066	0.01211	2.51102	2.20886				3.0066	0.18432	2.51102	2.20886				3.0066	1.11363
	3.03728	0.23139	6.47339	0.6448						3.03728	0.70813	6.47339	0.6448					3.03728	0.60861	6.47339	0.6448						3.03728	0.93823	2.75971	1.82818				3.03728	0.03648	2.75971	1.82818				3.03728	0.12748	2.75971	1.82818				3.03728	1.01334
	3.06796	0.14829	6.28754	0.75181						3.06796	0.71907	6.28754	0.75181					3.06796	0.64609	6.28754	0.75181						3.06796	0.87165	3.06054	1.45758				3.06796	0.07115	3.06054	1.45758				3.06796	0.0738	3.06054	1.45758				3.06796	0.90282
	3.09864	0.06327	6.01968	0.83249						3.09864	0.7299	6.01968	0.83249					3.09864	0.67723	6.01968	0.83249						3.09864	0.7955	3.34304	1.11908				3.09864	0.10263	3.34304	1.11908				3.09864	0.02722	3.34304	1.11908				3.09864	0.78486
	3.12932	0.02385	5.68027	0.87269						3.12932	0.73953	5.68027	0.87269					3.12932	0.70151	5.68027	0.87269						3.12932	0.71154	3.55464	0.84026				3.12932	0.13244	3.55464	0.84026				3.12932	0.02714	3.55464	0.84026				3.12932	0.66271
	3.16	0.10593	5.28284	0.8707						3.16	0.74679	5.28284	0.8707					3.16	0.71861	5.28284	0.8707						3.16	0.62166	3.66148	0.65489				3.16	0.16216	3.66148	0.65489				3.16	0.06096	3.66148	0.65489				3.16	0.54027
	3.19068	0.18481	4.84324	0.83027						3.19068	0.75053	4.84324	0.83027					3.19068	0.72842	4.84324	0.83027						3.19068	0.52791	3.64566	0.58537				3.19068	0.19268	3.64566	0.58537				3.19068	0.08904	3.64566	0.58537				3.19068	0.42275
	3.22136	0.25786	4.37878	0.75782						3.22136	0.74961	4.37878	0.75782					3.22136	0.731	4.37878	0.75782						3.22136	0.43249	3.50275	0.60462				3.22136	0.22394	3.50275	0.60462				3.22136	0.10882	3.50275	0.60462				3.22136	0.31853
	3.25204	0.32352	3.90723	0.661						3.25204	0.74301	3.90723	0.661					3.25204	0.72664	3.90723	0.661						3.25204	0.33783	3.23954	0.65412				3.25204	0.25507	3.23954	0.65412				3.25204	0.11979	3.23954	0.65412				3.25204	0.24332
	3.28272	0.38058	3.44579	0.54778						3.28272	0.72985	3.44579	0.54778					3.28272	0.71576	3.44579	0.54778						3.28272	0.24698	2.87192	0.69438				3.28272	0.28466	2.87192	0.69438				3.28272	0.12195	2.87192	0.69438				3.28272	0.22056
	3.3134	0.42818	3.00991	0.42577						3.3134	0.70948	3.00991	0.42577					3.3134	0.69897	3.00991	0.42577						3.3134	0.16504	2.42273	0.71171				3.3134	0.31104	2.42273	0.71171				3.3134	0.11571	2.42273	0.71171				3.3134	0.2541
	3.34408	0.46585	2.61201	0.30182						3.34408	0.68153	2.61201	0.30182					3.34408	0.67695	2.61201	0.30182						3.34408	0.10557	1.91947	0.70787				3.34408	0.33263	1.91947	0.70787				3.34408	0.10176	1.91947	0.70787				3.34408	0.31696
	3.37476	0.49342	2.26017	0.18254						3.37476	0.64591	2.26017	0.18254					3.37476	0.6505	2.26017	0.18254						3.37476	0.1	1.39194	0.69275				3.37476	0.34804	1.39194	0.69275				3.37476	0.08113	1.39194	0.69275				3.37476	0.38622
	3.40544	0.51109	1.95695	0.0824						3.40544	0.60285	1.95695	0.0824					3.40544	0.62042	1.95695	0.0824						3.40544	0.14294	0.86993	0.67933				3.40544	0.35633	0.86993	0.67933				3.40544	0.05512	0.86993	0.67933				3.40544	0.45114
	3.43612	0.51932	1.69888	0.08742						3.43612	0.55292	1.69888	0.08742					3.43612	0.58751	1.69888	0.08742						3.43612	0.19692	0.38117	0.67838				3.43612	0.35702	0.38117	0.67838				3.43612	0.02583	0.38117	0.67838				3.43612	0.5069
	3.4668	0.51885	1.47718	0.17738						3.4668	0.49698	1.47718	0.17738					3.4668	0.55254	1.47718	0.17738						3.4668	0.24788	0.0514	0.69373				3.4668	0.35022	0.0514	0.69373				3.4668	0.01457	0.0514	0.69373				3.4668	0.55127
	3.49748	0.51058	1.27996	0.27315						3.49748	0.43615	1.27996	0.27315					3.49748	0.51617	1.27996	0.27315						3.49748	0.29197	0.40738	0.7209				3.49748	0.3366	0.40738	0.7209				3.49748	0.04568	0.40738	0.7209				3.49748	0.58328
	3.52816	0.49559	1.09519	0.36676						3.52816	0.3718	1.09519	0.36676					3.52816	0.47892	1.09519	0.36676						3.52816	0.32806	0.67647	0.75026				3.52816	0.31746	0.67647	0.75026				3.52816	0.07942	0.67647	0.75026				3.52816	0.60271
	3.55884	0.47503	0.91352	0.45726						3.55884	0.30548	0.91352	0.45726					3.55884	0.44118	0.91352	0.45726						3.55884	0.35608	0.85288	0.77165				3.55884	0.2947	0.85288	0.77165				3.55884	0.11178	0.85288	0.77165				3.55884	0.60989
	3.58952	0.4501	0.73016	0.54366						3.58952	0.2389	0.73016	0.54366					3.58952	0.4032	0.73016	0.54366						3.58952	0.37659	0.93796	0.77728				3.58952	0.27079	0.93796	0.77728				3.58952	0.14122	0.93796	0.77728				3.58952	0.60556
	3.62019	0.422	0.54657	0.62398						3.62019	0.17406	0.54657	0.62398					3.62019	0.36509	0.54657	0.62398						3.62019	0.39054	0.93918	0.76291				3.62019	0.24863	0.93918	0.76291				3.62019	0.16652	0.93918	0.76291				3.62019	0.59081
	3.65087	0.39188	0.37526	0.69523						3.65087	0.11375	0.37526	0.69523					3.65087	0.32688	0.37526	0.69523						3.65087	0.39923	0.86917	0.72784				3.65087	0.23114	0.86917	0.72784				3.65087	0.18669	0.86917	0.72784				3.65087	0.56701
	3.68155	0.36086	0.26038	0.75374						3.68155	0.06487	0.26038	0.75374					3.68155	0.2886	0.26038	0.75374						3.68155	0.40415	0.74454	0.6746				3.68155	0.22055	0.74454	0.6746				3.68155	0.201	0.74454	0.6746				3.68155	0.53577
	3.71223	0.32994	0.2861	0.79565						3.71223	0.05221	0.2861	0.79565					3.71223	0.25037	0.2861	0.79565						3.71223	0.40689	0.58448	0.60851				3.71223	0.21747	0.58448	0.60851				3.71223	0.20898	0.58448	0.60851				3.71223	0.49893
	3.74291	0.30004	0.41987	0.81742						3.74291	0.08211	0.41987	0.81742					3.74291	0.21257	0.41987	0.81742						3.74291	0.40893	0.40991	0.53747				3.74291	0.22052	0.40991	0.53747				3.74291	0.21041	0.40991	0.53747				3.74291	0.45848
	3.77359	0.27196	0.5793	0.81631						3.77359	0.1199	0.5793	0.81631					3.77359	0.17621	0.5793	0.81631						3.77359	0.41152	0.24485	0.47171				3.77359	0.22694	0.24485	0.47171				3.77359	0.20534	0.24485	0.47171				3.77359	0.41661
	3.80427	0.24633	0.73313	0.7908						3.80427	0.15433	0.73313	0.7908					3.80427	0.14348	0.73313	0.7908						3.80427	0.41547	0.13272	0.42307				3.80427	0.23369	0.13272	0.42307				3.80427	0.19406	0.13272	0.42307				3.80427	0.37565
	3.83495	0.22362	0.86977	0.74092						3.83495	0.18305	0.86977	0.74092					3.83495	0.11894	0.86977	0.74092						3.83495	0.42107	0.14807	0.40167				3.83495	0.23821	0.14807	0.40167				3.83495	0.17712	0.14807	0.40167				3.83495	0.33797
	3.86563	0.20407	0.98377	0.66859						3.86563	0.20553	0.98377	0.66859					3.86563	0.10977	0.98377	0.66859						3.86563	0.42809	0.21448	0.41011				3.86563	0.23871	0.21448	0.41011				3.86563	0.15526	0.21448	0.41011				3.86563	0.30589
	3.89631	0.18769	1.07273	0.57818						3.89631	0.22185	1.07273	0.57818					3.89631	0.12047	1.07273	0.57818						3.89631	0.43586	0.25826	0.44125				3.89631	0.23415	0.25826	0.44125				3.89631	0.12946	0.25826	0.44125				3.89631	0.28128
	3.92699	0.1742	1.13628	0.47763						3.92699	0.2324	1.13628	0.47763					3.92699	0.14697	1.13628	0.47763						3.92699	0.44344	0.2689	0.48346				3.92699	0.2242	0.2689	0.48346				3.92699	0.10087	0.2689	0.48346				3.92699	0.2651
	3.95767	0.16313	1.17578	0.38122						3.95767	0.23772	1.17578	0.38122					3.95767	0.18208	1.17578	0.38122						3.95767	0.44979	0.25406	0.52622				3.95767	0.20906	0.25406	0.52622				3.95767	0.07101	0.25406	0.52622				3.95767	0.25693
	3.98835	0.15389	1.19388	0.31484						3.98835	0.23844	1.19388	0.31484					3.98835	0.22085	1.19388	0.31484						3.98835	0.45392	0.23453	0.56166				3.98835	0.18942	0.23453	0.56166				3.98835	0.04258	0.23453	0.56166				3.98835	0.255
	4.01903	0.14592	1.19426	0.31089						4.01903	0.23517	1.19426	0.31089					4.01903	0.26039	1.19426	0.31089						4.01903	0.45499	0.24131	0.58396				4.01903	0.16638	0.24131	0.58396				4.01903	0.02556	0.24131	0.58396				4.01903	0.25677
	4.04971	0.13875	1.18115	0.37095						4.04971	0.22847	1.18115	0.37095					4.04971	0.29893	1.18115	0.37095						4.04971	0.45237	0.29057	0.58859				4.04971	0.14142	0.29057	0.58859				4.04971	0.03796	0.29057	0.58859				4.04971	0.25964
	4.08039	0.13215	1.15897	0.46294						4.08039	0.21881	1.15897	0.46294					4.08039	0.33521	1.15897	0.46294						4.08039	0.44571	0.36665	0.572				4.08039	0.11645	0.36665	0.572				4.08039	0.06167	0.36665	0.572				4.08039	0.26143
	4.11107	0.12612	1.1318	0.55984						4.11107	0.20659	1.1318	0.55984					4.11107	0.36829	1.1318	0.55984						4.11107	0.43488	0.44574	0.53154				4.11107	0.09398	0.44574	0.53154				4.11107	0.08478	0.44574	0.53154				4.11107	0.26052
	4.14175	0.12088	1.10304	0.64704						4.14175	0.19212	1.10304	0.64704					4.14175	0.39742	1.10304	0.64704						4.14175	0.42004	0.51025	0.46581				4.14175	0.07735	0.51025	0.46581				4.14175	0.10464	0.51025	0.46581				4.14175	0.25592
	4.17243	0.11683	1.07512	0.71717						4.17243	0.17571	1.07512	0.71717					4.17243	0.42203	1.07512	0.71717						4.17243	0.40154	0.54875	0.37521				4.17243	0.06986	0.54875	0.37521				4.17243	0.12022	0.54875	0.37521				4.17243	0.24706
	4.20311	0.11438	1.04949	0.76725						4.20311	0.15776	1.04949	0.76725					4.20311	0.44173	1.04949	0.76725						4.20311	0.37993	0.55468	0.26368				4.20311	0.07188	0.55468	0.26368				4.20311	0.13099	0.55468	0.26368				4.20311	0.2338
	4.23379	0.11382	1.02678	0.79773						4.23379	0.13888	1.02678	0.79773					4.23379	0.45624	1.02678	0.79773						4.23379	0.3559	0.52561	0.14898				4.23379	0.0796	0.52561	0.14898				4.23379	0.13668	0.52561	0.14898				4.23379	0.21629
	4.26447	0.11516	1.00708	0.81232						4.26447	0.12006	1.00708	0.81232					4.26447	0.46546	1.00708	0.81232						4.26447	0.33025	0.46297	0.1342				4.26447	0.0886	0.46297	0.1342				4.26447	0.13729	0.46297	0.1342				4.26447	0.19495
	4.29515	0.11811	0.99027	0.81781						4.29515	0.103	0.99027	0.81781					4.29515	0.46943	0.99027	0.81781						4.29515	0.30382	0.37173	0.26927				4.29515	0.09601	0.37173	0.26927				4.29515	0.13302	0.37173	0.26927				4.29515	0.17045
	4.32583	0.12211	0.9762	0.82347						4.32583	0.09033	0.9762	0.82347					4.32583	0.4683	0.9762	0.82347						4.32583	0.27743	0.26063	0.44004				4.32583	0.10041	0.26063	0.44004				4.32583	0.12428	0.26063	0.44004				4.32583	0.14374
	4.35651	0.12648	0.96468	0.83937						4.35651	0.08527	0.96468	0.83937					4.35651	0.46235	0.96468	0.83937						4.35651	0.25185	0.14612	0.61561				4.35651	0.10118	0.14612	0.61561				4.35651	0.11163	0.14612	0.61561				4.35651	0.11629
	4.38719	0.13057	0.95524	0.87354						4.38719	0.08956	0.95524	0.87354					4.38719	0.45195	0.95524	0.87354						4.38719	0.2277	0.09263	0.78405				4.38719	0.09825	0.09263	0.78405				4.38719	0.09584	0.09263	0.78405				4.38719	0.09064
	4.41786	0.13384	0.94688	0.92901						4.41786	0.10163	0.94688	0.92901					4.41786	0.43758	0.94688	0.92901						4.41786	0.20539	0.17117	0.93654				4.41786	0.09182	0.17117	0.93654				4.41786	0.07784	0.17117	0.93654				4.41786	0.07177
	4.44854	0.13591	0.93776	1.00283						4.44854	0.11813	0.93776	1.00283					4.44854	0.41972	0.93776	1.00283						4.44854	0.18514	0.27072	1.06576				4.44854	0.08235	0.27072	1.06576				4.44854	0.0589	0.27072	1.06576				4.44854	0.06749
	4.47922	0.13657	0.92516	1.08748						4.47922	0.13608	0.92516	1.08748					4.47922	0.39891	0.92516	1.08748						4.47922	0.16691	0.35213	1.16588				4.47922	0.07039	0.35213	1.16588				4.47922	0.0411	0.35213	1.16588				4.47922	0.08036
	4.5099	0.13582	0.90564	1.17337						4.5099	0.1534	0.90564	1.17337					4.5099	0.37567	0.90564	1.17337						4.5099	0.15049	0.40483	1.23286				4.5099	0.05661	0.40483	1.23286				4.5099	0.02916	0.40483	1.23286				4.5099	0.10346
	4.54058	0.13379	0.87539	1.2509						4.54058	0.16873	0.87539	1.2509					4.54058	0.35051	0.87539	1.2509						4.54058	0.13557	0.42422	1.26471				4.54058	0.04173	0.42422	1.26471				4.54058	0.03058	0.42422	1.26471				4.54058	0.13028
	4.57126	0.13076	0.83065	1.3116						4.57126	0.18117	0.83065	1.3116					4.57126	0.32386	0.83065	1.3116						4.57126	0.12195	0.40946	1.26167				4.57126	0.02658	0.40946	1.26167				4.57126	0.04235	0.40946	1.26167				4.57126	0.15753
	4.60194	0.12709	0.76824	1.34872						4.60194	0.19019	0.76824	1.34872					4.60194	0.29612	0.76824	1.34872						4.60194	0.10963	0.36342	1.22633				4.60194	0.01291	0.36342	1.22633				4.60194	0.05635	0.36342	1.22633				4.60194	0.18357
	4.63262	0.12316	0.68586	1.35743						4.63262	0.19556	0.68586	1.35743					4.63262	0.2676	0.68586	1.35743						4.63262	0.09906	0.29367	1.16359				4.63262	0.01061	0.29367	1.16359				4.63262	0.06912	0.29367	1.16359				4.63262	0.20744
	4.6633	0.11933	0.58242	1.33496						4.6633	0.19727	0.58242	1.33496					4.6633	0.23856	0.58242	1.33496						4.6633	0.0912	0.21682	1.08072				4.6633	0.02175	0.21682	1.08072				4.6633	0.07935	0.21682	1.08072				4.6633	0.22854
	4.69398	0.11581	0.45819	1.2806						4.69398	0.19555	0.45819	1.2806					4.69398	0.20927	0.45819	1.2806						4.69398	0.08739	0.17308	0.98717				4.69398	0.03368	0.17308	0.98717				4.69398	0.08644	0.17308	0.98717				4.69398	0.24646
	4.72466	0.11268	0.31484	1.19579						4.72466	0.19086	0.31484	1.19579					4.72466	0.18002	0.31484	1.19579						4.72466	0.08879	0.21151	0.89447				4.72466	0.04427	0.21151	0.89447				4.72466	0.09012	0.21151	0.89447				4.72466	0.26094
	4.75534	0.10982	0.15549	1.08412						4.75534	0.18377	0.15549	1.08412					4.75534	0.15134	0.15549	1.08412						4.75534	0.09558	0.30372	0.81532				4.75534	0.05299	0.30372	0.81532				4.75534	0.09037	0.30372	0.81532				4.75534	0.27182
	4.78602	0.10699	0.02	0.95161						4.78602	0.17501	0.02	0.95161					4.78602	0.12424	0.02	0.95161						4.78602	0.10679	0.40546	0.7615				4.78602	0.05959	0.40546	0.7615				4.78602	0.08738	0.40546	0.7615				4.78602	0.27902
	4.8167	0.10386	0.19514	0.80731						4.8167	0.16533	0.19514	0.80731					4.8167	0.1009	0.19514	0.80731						4.8167	0.1209	0.49633	0.73996				4.8167	0.06395	0.49633	0.73996				4.8167	0.08148	0.49633	0.73996				4.8167	0.28257
	4.84738	0.10012	0.37434	0.66493						4.84738	0.15547	0.37434	0.66493					4.84738	0.08559	0.37434	0.66493						4.84738	0.13639	0.56613	0.74946				4.84738	0.06601	0.56613	0.74946				4.84738	0.07322	0.56613	0.74946				4.84738	0.28254
	4.87806	0.09556	0.54848	0.5459						4.87806	0.14605	0.54848	0.5459					4.87806	0.084	0.54848	0.5459						4.87806	0.15199	0.60925	0.78143				4.87806	0.0658	0.60925	0.78143				4.87806	0.06332	0.60925	0.78143				4.87806	0.2791
	4.90874	0.0901	0.71133	0.4805						4.90874	0.13747	0.71133	0.4805					4.90874	0.09762	0.71133	0.4805						4.90874	0.16673	0.62329	0.82467				4.90874	0.06343	0.62329	0.82467				4.90874	0.0528	0.62329	0.82467				4.90874	0.27248
	4.93942	0.08383	0.85708	0.49112						4.93942	0.12982	0.85708	0.49112					4.93942	0.12187	0.85708	0.49112						4.93942	0.17981	0.60863	0.86952				4.93942	0.05912	0.60863	0.86952				4.93942	0.04311	0.60863	0.86952				4.93942	0.26296
	4.9701	0.07708	0.98062	0.56469						4.9701	0.12292	0.98062	0.56469					4.9701	0.1518	0.98062	0.56469						4.9701	0.19068	0.56827	0.90948				4.9701	0.05319	0.56827	0.90948				4.9701	0.03633	0.56827	0.90948				4.9701	0.25091
	5.00078	0.0704	1.07781	0.66733						5.00078	0.11637	1.07781	0.66733					5.00078	0.18439	1.07781	0.66733						5.00078	0.1989	0.50771	0.94113				5.00078	0.04617	0.50771	0.94113				5.00078	0.03457	0.50771	0.94113				5.00078	0.23673
	5.03146	0.06455	1.14576	0.77246						5.03146	0.10963	1.14576	0.77246					5.03146	0.21795	1.14576	0.77246						5.03146	0.20424	0.435	0.96344				5.03146	0.03881	0.435	0.96344				5.03146	0.03786	0.435	0.96344				5.03146	0.2209
	5.06214	0.0604	1.183	0.86467						5.06214	0.10221	1.183	0.86467					5.06214	0.25135	1.183	0.86467						5.06214	0.20658	0.36107	0.97701				5.06214	0.03234	0.36107	0.97701				5.06214	0.04387	0.36107	0.97701				5.06214	0.20395
	5.09282	0.05865	1.18958	0.93549						5.09282	0.09373	1.18958	0.93549					5.09282	0.28379	1.18958	0.93549						5.09282	0.20597	0.30026	0.9834				5.09282	0.02852	0.30026	0.9834				5.09282	0.0502	0.30026	0.9834				5.09282	0.18649
	5.1235	0.05945	1.16716	0.9805						5.1235	0.08399	1.16716	0.9805					5.1235	0.3146	1.16716	0.9805						5.1235	0.20259	0.2679	0.98457				5.1235	0.0288	0.2679	0.98457				5.1235	0.05536	0.2679	0.98457				5.1235	0.16918
	5.15418	0.06231	1.11894	0.99798						5.15418	0.07303	1.11894	0.99798					5.15418	0.34323	1.11894	0.99798						5.15418	0.19676	0.26982	0.98244				5.15418	0.03271	0.26982	0.98244				5.15418	0.0585	0.26982	0.98244				5.15418	0.15275
	5.18486	0.06629	1.0497	0.98815						5.18486	0.06112	1.0497	0.98815					5.18486	0.36923	1.0497	0.98815						5.18486	0.18892	0.29455	0.97858				5.18486	0.03832	0.29455	0.97858				5.18486	0.05919	0.29455	0.97858				5.18486	0.13798
	5.21553	0.07044	0.96559	0.95278						5.21553	0.04882	0.96559	0.95278					5.21553	0.39221	0.96559	0.95278						5.21553	0.17962	0.32477	0.97414				5.21553	0.04389	0.32477	0.97414				5.21553	0.05723	0.32477	0.97414				5.21553	0.12562
	5.24621	0.07396	0.87406	0.89487						5.24621	0.03719	0.87406	0.89487					5.24621	0.4119	0.87406	0.89487						5.24621	0.1695	0.34867	0.96973				5.24621	0.04829	0.34867	0.96973				5.24621	0.05268	0.34867	0.96973				5.24621	0.1163
	5.27689	0.0763	0.78354	0.81839						5.27689	0.02828	0.78354	0.81839					5.27689	0.42812	0.78354	0.81839						5.27689	0.1593	0.36097	0.96555				5.27689	0.05085	0.36097	0.96555				5.27689	0.04576	0.36097	0.96555				5.27689	0.1103
	5.30757	0.07715	0.70277	0.72798						5.30757	0.02539	0.70277	0.72798					5.30757	0.44079	0.70277	0.72798						5.30757	0.14975	0.36105	0.96148				5.30757	0.05111	0.36105	0.96148				5.30757	0.03697	0.36105	0.96148				5.30757	0.10746
	5.33825	0.07641	0.63949	0.62873						5.33825	0.02956	0.63949	0.62873					5.33825	0.4499	0.63949	0.62873						5.33825	0.14154	0.35137	0.95712				5.33825	0.04888	0.35137	0.95712				5.33825	0.02736	0.35137	0.95712				5.33825	0.10713
	5.36893	0.07415	0.5981	0.52595						5.36893	0.03737	0.5981	0.52595					5.36893	0.45556	0.5981	0.52595						5.36893	0.13522	0.33643	0.95194				5.36893	0.04409	0.33643	0.95194				5.36893	0.01965	0.33643	0.95194				5.36893	0.10837
	5.39961	0.07063	0.57765	0.42509						5.39961	0.04578	0.57765	0.42509					5.39961	0.45794	0.57765	0.42509						5.39961	0.13104	0.32142	0.9452				5.39961	0.03687	0.32142	0.9452				5.39961	0.01981	0.32142	0.9452				5.39961	0.1102
	5.43029	0.06627	0.57197	0.33168						5.43029	0.0534	0.57197	0.33168					5.43029	0.45727	0.57197	0.33168						5.43029	0.12894	0.31048	0.93605				5.43029	0.02751	0.31048	0.93605				5.43029	0.02878	0.31048	0.93605				5.43029	0.11176
	5.46097	0.06162	0.57247	0.25159						5.46097	0.05968	0.57247	0.25159					5.46097	0.45383	0.57247	0.25159						5.46097	0.12854	0.30498	0.92352				5.46097	0.01664	0.30498	0.92352				5.46097	0.04109	0.30498	0.92352				5.46097	0.11243
	5.49165	0.05736	0.57135	0.19128						5.49165	0.06452	0.57135	0.19128					5.49165	0.44793	0.57135	0.19128						5.49165	0.12921	0.30282	0.90659				5.49165	0.00731	0.30282	0.90659				5.49165	0.05386	0.30282	0.90659				5.49165	0.11176
	5.52233	0.05412	0.56333	0.15642						5.52233	0.0681	0.56333	0.15642					5.52233	0.43989	0.56333	0.15642						5.52233	0.13027	0.29963	0.8843				5.52233	0.01372	0.29963	0.8843				5.52233	0.06585	0.29963	0.8843				5.52233	0.10949
	5.55301	0.05239	0.54614	0.14601						5.55301	0.07082	0.54614	0.14601					5.55301	0.43	0.54614	0.14601						5.55301	0.13107	0.29069	0.85585				5.55301	0.02705	0.29069	0.85585				5.55301	0.07632	0.29069	0.85585				5.55301	0.10553
	5.58369	0.05226	0.52022	0.14938						5.58369	0.07324	0.52022	0.14938					5.58369	0.41851	0.52022	0.14938						5.58369	0.13108	0.27241	0.82069				5.58369	0.0409	0.27241	0.82069				5.58369	0.08473	0.27241	0.82069				5.58369	0.09988
	5.61437	0.0534	0.4883	0.15507						5.61437	0.07593	0.4883	0.15507					5.61437	0.40566	0.4883	0.15507						5.61437	0.1299	0.24309	0.77869				5.61437	0.05423	0.24309	0.77869				5.61437	0.0907	0.24309	0.77869				5.61437	0.09268
	5.64505	0.05519	0.45479	0.15718						5.64505	0.07941	0.45479	0.15718					5.64505	0.39158	0.45479	0.15718						5.64505	0.12726	0.20325	0.73016				5.64505	0.06647	0.20325	0.73016				5.64505	0.09396	0.20325	0.73016				5.64505	0.08414
	5.67573	0.05696	0.42484	0.15461						5.67573	0.08394	0.42484	0.15461					5.67573	0.37639	0.42484	0.15461						5.67573	0.12303	0.15607	0.6759				5.67573	0.07722	0.15607	0.6759				5.67573	0.09436	0.15607	0.6759				5.67573	0.07456
	5.70641	0.05815	0.4029	0.14919						5.70641	0.0895	0.4029	0.14919					5.70641	0.36012	0.4029	0.14919						5.70641	0.11717	0.10978	0.61718				5.70641	0.08624	0.10978	0.61718				5.70641	0.09188	0.10978	0.61718				5.70641	0.06436
	5.73709	0.05833	0.39086	0.14424						5.73709	0.0958	0.39086	0.14424					5.73709	0.34278	0.39086	0.14424						5.73709	0.10975	0.08552	0.5557				5.73709	0.09344	0.08552	0.5557				5.73709	0.08662	0.08552	0.5557				5.73709	0.05405
	5.76777	0.05726	0.38693	0.14325						5.76777	0.10241	0.38693	0.14325					5.76777	0.32436	0.38693	0.14325						5.76777	0.1009	0.10607	0.49352				5.76777	0.09889	0.10607	0.49352				5.76777	0.07884	0.10607	0.49352				5.76777	0.04436
	5.79845	0.05485	0.38634	0.1481						5.79845	0.10883	0.38634	0.1481					5.79845	0.30484	0.38634	0.1481						5.79845	0.09079	0.15095	0.43293				5.79845	0.10287	0.15095	0.43293				5.79845	0.06894	0.15095	0.43293				5.79845	0.03638
	5.82913	0.05112	0.38325	0.158						5.82913	0.11459	0.38325	0.158					5.82913	0.28424	0.38325	0.158						5.82913	0.07965	0.19737	0.37636				5.82913	0.10579	0.19737	0.37636				5.82913	0.05752	0.19737	0.37636				5.82913	0.03158
	5.85981	0.04621	0.37255	0.17023						5.85981	0.11934	0.37255	0.17023					5.85981	0.26262	0.37255	0.17023						5.85981	0.06772	0.23619	0.32623				5.85981	0.1082	0.23619	0.32623				5.85981	0.0456	0.23619	0.32623				5.85981	0.0311
	5.89049	0.04035	0.35095	0.18164						5.89049	0.12284	0.35095	0.18164					5.89049	0.24015	0.35095	0.18164						5.89049	0.05525	0.26355	0.2847				5.89049	0.11066	0.26355	0.2847				5.89049	0.03509	0.26355	0.2847				5.89049	0.03443
	5.92117	0.03385	0.31751	0.18967						5.92117	0.12499	0.31751	0.18967					5.92117	0.2171	0.31751	0.18967						5.92117	0.04255	0.27831	0.25335				5.92117	0.11367	0.27831	0.25335				5.92117	0.02961	0.27831	0.25335				5.92117	0.03985
	5.95185	0.02709	0.27436	0.1927						5.95185	0.12586	0.27436	0.1927					5.95185	0.19388	0.27436	0.1927						5.95185	0.0299	0.28156	0.23274				5.95185	0.11755	0.28156	0.23274				5.95185	0.03264	0.28156	0.23274				5.95185	0.04581
	5.98253	0.0206	0.22841	0.19013						5.98253	0.12564	0.22841	0.19013					5.98253	0.17114	0.22841	0.19013						5.98253	0.01782	0.27666	0.22206				5.98253	0.12234	0.27666	0.22206				5.98253	0.04212	0.27666	0.22206				5.98253	0.0514
	6.0132	0.01517	0.195	0.18228						6.0132	0.12468	0.195	0.18228					6.0132	0.14985	0.195	0.18228						6.0132	0.0083	0.26919	0.21937				6.0132	0.12784	0.26919	0.21937				6.0132	0.05396	0.26919	0.21937				6.0132	0.05612
	6.04388	0.01208	0.19718	0.17046						6.04388	0.12342	0.19718	0.17046					6.04388	0.13137	0.19718	0.17046						6.04388	0.01081	0.2662	0.22233				6.04388	0.13365	0.2662	0.22233				6.04388	0.06584	0.2662	0.22233				6.04388	0.05974
	6.07456	0.0123	0.24279	0.15697						6.07456	0.12238	0.24279	0.15697					6.07456	0.11754	0.24279	0.15697						6.07456	0.02037	0.27377	0.22877				6.07456	0.13926	0.27377	0.22877				6.07456	0.07661	0.27377	0.22877				6.07456	0.06216
	6.10524	0.01468	0.31574	0.14495						6.10524	0.12207	0.31574	0.14495					6.10524	0.11028	0.31574	0.14495						6.10524	0.03012	0.29381	0.23702				6.10524	0.14415	0.29381	0.23702				6.10524	0.08562	0.29381	0.23702				6.10524	0.06342
	6.13592	0.01746	0.3994	0.13787						6.13592	0.12289	0.3994	0.13787					6.13592	0.11071	0.3994	0.13787						6.13592	0.03915	0.32318	0.24572				6.13592	0.14786	0.32318	0.24572				6.13592	0.09249	0.32318	0.24572				6.13592	0.06364
	6.1666	0.01967	0.48386	0.13806						6.1666	0.12508	0.48386	0.13806					6.1666	0.11823	0.48386	0.13806						6.1666	0.04723	0.35592	0.25372				6.1666	0.15005	0.35592	0.25372				6.1666	0.09706	0.35592	0.25372				6.1666	0.06302
	6.19728	0.02095	0.56334	0.14526						6.19728	0.12867	0.56334	0.14526					6.19728	0.13092	0.56334	0.14526						6.19728	0.05428	0.386	0.25994				6.19728	0.15051	0.386	0.25994				6.19728	0.09932	0.386	0.25994				6.19728	0.06185
	6.22796	0.02114	0.63441	0.15674						6.22796	0.13349	0.63441	0.15674					6.22796	0.14662	0.63441	0.15674						6.22796	0.06025	0.40865	0.26335				6.22796	0.14915	0.40865	0.26335				6.22796	0.09947	0.40865	0.26335				6.22796	0.06048
	6.25864	0.02023	0.69523	0.16899						6.25864	0.13923	0.69523	0.16899					6.25864	0.16361	0.69523	0.16899						6.25864	0.06513	0.42082	0.2631				6.25864	0.14604	0.42082	0.2631				6.25864	0.09791	0.42082	0.2631				6.25864	0.0593
	6.28932	0.0183	0.74522	0.17893						6.28932	0.14549	0.74522	0.17893					6.28932	0.18075	0.74522	0.17893						6.28932	0.06894	0.42116	0.25855				6.28932	0.14133	0.42116	0.25855				6.28932	0.09527	0.42116	0.25855				6.28932	0.05871
	6.32	0.01547	0.7848	0.18434						6.32	0.1519	0.7848	0.18434					6.32	0.19727	0.7848	0.18434						6.32	0.07175	0.41004	0.24939				6.32	0.13532	0.41004	0.24939				6.32	0.09241	0.41004	0.24939				6.32	0.05906
	6.35068	0.0119	0.81508	0.1838						6.35068	0.15811	0.81508	0.1838					6.35068	0.21271	0.81508	0.1838						6.35068	0.07361	0.3894	0.23573				6.35068	0.12836	0.3894	0.23573				6.35068	0.09041	0.3894	0.23573				6.35068	0.06056
	6.38136	0.00781	0.83752	0.17661						6.38136	0.16383	0.83752	0.17661					6.38136	0.22683	0.83752	0.17661						6.38136	0.07461	0.36266	0.21813				6.38136	0.12086	0.36266	0.21813				6.38136	0.09036	0.36266	0.21813				6.38136	0.06325
	6.41204	0.00352	0.85356	0.16267						6.41204	0.16886	0.85356	0.16267					6.41204	0.2395	0.85356	0.16267						6.41204	0.07485	0.33435	0.19768				6.41204	0.11327	0.33435	0.19768				6.41204	0.09312	0.33435	0.19768				6.41204	0.06702
	6.44272	0.00222	0.86426	0.14243						6.44272	0.17305	0.86426	0.14243					6.44272	0.25071	0.86426	0.14243						6.44272	0.07444	0.30953	0.17613				6.44272	0.10604	0.30953	0.17613				6.44272	0.09896	0.30953	0.17613				6.44272	0.07166
	6.4734	0.00638	0.87014	0.11682						6.4734	0.17632	0.87014	0.11682					6.4734	0.26051	0.87014	0.11682						6.4734	0.07351	0.2924	0.15598				6.4734	0.09961	0.2924	0.15598				6.4734	0.10751	0.2924	0.15598				6.4734	0.07689
	6.50408	0.01072	0.87107	0.08745						6.50408	0.17865	0.87107	0.08745					6.50408	0.26897	0.87107	0.08745						6.50408	0.07217	0.28463	0.1406				6.50408	0.09439	0.28463	0.1406				6.50408	0.118	0.28463	0.1406				6.50408	0.08247
	6.53476	0.01474	0.86645	0.05761						6.53476	0.18006	0.86645	0.05761					6.53476	0.2762	0.86645	0.05761						6.53476	0.07054	0.28438	0.13361				6.53476	0.09071	0.28438	0.13361				6.53476	0.12949	0.28438	0.13361				6.53476	0.08818
	6.56544	0.01828	0.85545	0.03815						6.56544	0.1806	0.85545	0.03815					6.56544	0.28229	0.85545	0.03815						6.56544	0.06874	0.28725	0.13718				6.56544	0.08884	0.28725	0.13718				6.56544	0.1411	0.28725	0.13718				6.56544	0.09384
	6.59612	0.02123	0.83735	0.05018						6.59612	0.18038	0.83735	0.05018					6.59612	0.28731	0.83735	0.05018						6.59612	0.06685	0.28835	0.15043				6.59612	0.08896	0.28835	0.15043				6.59612	0.15204	0.28835	0.15043				6.59612	0.09932
	6.6268	0.0235	0.81181	0.08129						6.6268	0.17951	0.81181	0.08129					6.6268	0.29131	0.81181	0.08129						6.6268	0.06495	0.28373	0.17029				6.6268	0.09108	0.28373	0.17029				6.6268	0.16169	0.28373	0.17029				6.6268	0.1045
	6.65748	0.02505	0.7791	0.11618						6.65748	0.17818	0.7791	0.11618					6.65748	0.29429	0.7791	0.11618						6.65748	0.06309	0.27104	0.19354				6.65748	0.09513	0.27104	0.19354				6.65748	0.16953	0.27104	0.19354				6.65748	0.10931
	6.68816	0.02586	0.74018	0.15077						6.68816	0.17658	0.74018	0.15077					6.68816	0.29623	0.74018	0.15077						6.68816	0.06128	0.24956	0.21775				6.68816	0.10091	0.24956	0.21775				6.68816	0.1752	0.24956	0.21775				6.68816	0.11368
	6.71884	0.02593	0.6967	0.18362						6.71884	0.17494	0.6967	0.18362					6.71884	0.29707	0.6967	0.18362						6.71884	0.05951	0.21997	0.24128				6.71884	0.10812	0.21997	0.24128				6.71884	0.17843	0.21997	0.24128				6.71884	0.11754
	6.74952	0.02528	0.65083	0.21411						6.74952	0.17352	0.65083	0.21411					6.74952	0.29675	0.65083	0.21411						6.74952	0.05777	0.18422	0.26303				6.74952	0.11642	0.18422	0.26303				6.74952	0.17907	0.18422	0.26303				6.74952	0.12083
	6.7802	0.02396	0.60502	0.24197						6.7802	0.17256	0.60502	0.24197					6.7802	0.29521	0.60502	0.24197						6.7802	0.05602	0.14556	0.28229				6.7802	0.12543	0.14556	0.28229				6.7802	0.17709	0.14556	0.28229				6.7802	0.12351
	6.81087	0.02203	0.56159	0.26713						6.81087	0.17232	0.56159	0.26713					6.81087	0.29238	0.56159	0.26713						6.81087	0.05421	0.10903	0.29863				6.81087	0.13476	0.10903	0.29863				6.81087	0.17252	0.10903	0.29863				6.81087	0.1255
	6.84155	0.01961	0.52242	0.28958						6.84155	0.173	0.52242	0.28958					6.84155	0.28824	0.52242	0.28958						6.84155	0.05232	0.08302	0.31185				6.84155	0.14401	0.08302	0.31185				6.84155	0.16552	0.08302	0.31185				6.84155	0.12675
	6.87223	0.01684	0.48859	0.30932						6.87223	0.17474	0.48859	0.30932					6.87223	0.28281	0.48859	0.30932						6.87223	0.05032	0.07785	0.32188				6.87223	0.15284	0.07785	0.32188				6.87223	0.15631	0.07785	0.32188				6.87223	0.12718
	6.90291	0.01401	0.46031	0.32626						6.90291	0.17758	0.46031	0.32626					6.90291	0.27614	0.46031	0.32626						6.90291	0.04821	0.09183	0.32883				6.90291	0.1609	0.09183	0.32883				6.90291	0.14515	0.09183	0.32883				6.90291	0.12674
	6.93359	0.01166	0.43708	0.3402						6.93359	0.18147	0.43708	0.3402					6.93359	0.26835	0.43708	0.3402						6.93359	0.04603	0.11224	0.33285				6.93359	0.16793	0.11224	0.33285				6.93359	0.13241	0.11224	0.33285				6.93359	0.12539
	6.96427	0.01076	0.41822	0.35086						6.96427	0.18626	0.41822	0.35086					6.96427	0.2596	0.41822	0.35086						6.96427	0.04383	0.131	0.3341				6.96427	0.1737	0.131	0.3341				6.96427	0.11847	0.131	0.3341				6.96427	0.12308
	6.99495	0.01215	0.40332	0.35791						6.99495	0.19175	0.40332	0.35791					6.99495	0.25011	0.40332	0.35791						6.99495	0.0417	0.1453	0.33266				6.99495	0.17804	0.1453	0.33266				6.99495	0.10375	0.1453	0.33266				6.99495	0.1198
	7.02563	0.01554	0.39262	0.36106						7.02563	0.19767	0.39262	0.36106					7.02563	0.24015	0.39262	0.36106						7.02563	0.03976	0.155	0.3285				7.02563	0.18085	0.155	0.3285				7.02563	0.08871	0.155	0.3285				7.02563	0.11558
	7.05631	0.02015	0.38701	0.36016						7.05631	0.20373	0.38701	0.36016					7.05631	0.22999	0.38701	0.36016						7.05631	0.03815	0.16146	0.3214				7.05631	0.18208	0.16146	0.3214				7.05631	0.07383	0.16146	0.3214				7.05631	0.11046
	7.08699	0.02543	0.38763	0.35532						7.08699	0.20963	0.38763	0.35532					7.08699	0.21993	0.38763	0.35532						7.08699	0.03699	0.16666	0.31103				7.08699	0.18172	0.16666	0.31103				7.08699	0.05965	0.16666	0.31103				7.08699	0.10453
	7.11767	0.03108	0.39522	0.34698						7.11767	0.21509	0.39522	0.34698					7.11767	0.21026	0.39522	0.34698						7.11767	0.03639	0.17253	0.29699				7.11767	0.17981	0.17253	0.29699				7.11767	0.04677	0.17253	0.29699				7.11767	0.09793
	7.14835	0.03694	0.40957	0.33603						7.14835	0.21987	0.40957	0.33603					7.14835	0.20122	0.40957	0.33603						7.14835	0.03642	0.18009	0.27894				7.14835	0.17642	0.18009	0.27894				7.14835	0.03596	0.18009	0.27894				7.14835	0.09086
	7.17903	0.04289	0.42938	0.32382						7.17903	0.22374	0.42938	0.32382					7.17903	0.193	0.42938	0.32382						7.17903	0.03703	0.18902	0.25682				7.17903	0.17166	0.18902	0.25682				7.17903	0.02825	0.18902	0.25682				7.17903	0.08358
	7.20971	0.04883	0.45258	0.31215						7.20971	0.22651	0.45258	0.31215					7.20971	0.18569	0.45258	0.31215						7.20971	0.03816	0.1979	0.23102				7.20971	0.16567	0.1979	0.23102				7.20971	0.02463	0.1979	0.23102				7.20971	0.07645
	7.24039	0.05469	0.47689	0.30304						7.24039	0.22802	0.47689	0.30304					7.24039	0.17932	0.47689	0.30304						7.24039	0.03968	0.20472	0.2027				7.24039	0.15865	0.20472	0.2027				7.24039	0.02481	0.20472	0.2027				7.24039	0.06988
	7.27107	0.06041	0.50029	0.29839						7.27107	0.22816	0.50029	0.29839					7.27107	0.17382	0.50029	0.29839						7.27107	0.04141	0.2075	0.17429				7.27107	0.15084	0.2075	0.17429				7.27107	0.02697	0.2075	0.17429				7.27107	0.06439
	7.30175	0.06595	0.52139	0.29938						7.30175	0.22683	0.52139	0.29938					7.30175	0.16906	0.52139	0.29938						7.30175	0.04322	0.20471	0.15023				7.30175	0.1426	0.20471	0.15023				7.30175	0.02936	0.20471	0.15023				7.30175	0.06049
	7.33243	0.07126	0.53955	0.30607						7.33243	0.22397	0.53955	0.30607					7.33243	0.16489	0.53955	0.30607						7.33243	0.04498	0.19544	0.13718				7.33243	0.13438	0.19544	0.13718				7.33243	0.03099	0.19544	0.13718				7.33243	0.05859
	7.36311	0.07633	0.55485	0.3173						7.36311	0.21955	0.55485	0.3173					7.36311	0.16115	0.55485	0.3173						7.36311	0.04656	0.1795	0.14106				7.36311	0.12681	0.1795	0.14106				7.36311	0.03143	0.1795	0.14106				7.36311	0.05881
	7.39379	0.08114	0.56795	0.33105						7.39379	0.21356	0.56795	0.33105					7.39379	0.15773	0.56795	0.33105						7.39379	0.04788	0.15737	0.16133				7.39379	0.12066	0.15737	0.16133				7.39379	0.03056	0.15737	0.16133				7.39379	0.06092
	7.42447	0.0857	0.5798	0.34492						7.42447	0.20603	0.5798	0.34492					7.42447	0.15457	0.5798	0.34492						7.42447	0.04887	0.13018	0.19175				7.42447	0.11674	0.13018	0.19175				7.42447	0.02846	0.13018	0.19175				7.42447	0.06442
	7.45515	0.09001	0.59131	0.35661						7.45515	0.19701	0.59131	0.35661					7.45515	0.1517	0.59131	0.35661						7.45515	0.0495	0.0996	0.22603				7.45515	0.11577	0.0996	0.22603				7.45515	0.0253	0.0996	0.22603				7.45515	0.06872
	7.48583	0.0941	0.60301	0.36414						7.48583	0.18659	0.60301	0.36414					7.48583	0.14922	0.60301	0.36414						7.48583	0.04974	0.06794	0.25979				7.48583	0.11814	0.06794	0.25979				7.48583	0.02138	0.06794	0.25979				7.48583	0.07328
	7.51651	0.098	0.61483	0.366						7.51651	0.1749	0.61483	0.366					7.51651	0.14728	0.61483	0.366						7.51651	0.04957	0.03925	0.29025				7.51651	0.12369	0.03925	0.29025				7.51651	0.01717	0.03925	0.29025				7.51651	0.07767
	7.54719	0.10173	0.62601	0.36118						7.54719	0.16212	0.62601	0.36118					7.54719	0.14609	0.62601	0.36118						7.54719	0.04901	0.02633	0.31566				7.54719	0.13184	0.02633	0.31566				7.54719	0.01344	0.02633	0.31566				7.54719	0.08157
	7.57787	0.10531	0.63518	0.34916						7.57787	0.14849	0.63518	0.34916					7.57787	0.14583	0.63518	0.34916						7.57787	0.04806	0.0403	0.33502				7.57787	0.14169	0.0403	0.33502				7.57787	0.01152	0.0403	0.33502				7.57787	0.08479
	7.60854	0.10874	0.64065	0.32991						7.60854	0.13435	0.64065	0.32991					7.60854	0.14665	0.64065	0.32991						7.60854	0.04677	0.06	0.3479				7.60854	0.1523	0.06	0.3479				7.60854	0.01254	0.06	0.3479				7.60854	0.08718
	7.63922	0.11199	0.64061	0.30383						7.63922	0.12015	0.64061	0.30383					7.63922	0.14859	0.64061	0.30383						7.63922	0.04516	0.0764	0.35436				7.63922	0.16276	0.0764	0.35436				7.63922	0.01574	0.0764	0.35436				7.63922	0.08872
	7.6699	0.11503	0.63345	0.27172						7.6699	0.10656	0.63345	0.27172					7.6699	0.15163	0.63345	0.27172						7.6699	0.04327	0.08783	0.35481				7.6699	0.1723	0.08783	0.35481				7.6699	0.01967	0.08783	0.35481				7.6699	0.08943
	7.70058	0.11779	0.61792	0.23477						7.70058	0.09457	0.61792	0.23477					7.70058	0.15559	0.61792	0.23477						7.70058	0.04115	0.09451	0.34991				7.70058	0.1803	0.09451	0.34991				7.70058	0.02345	0.09451	0.34991				7.70058	0.08941
	7.73126	0.12016	0.59331	0.19449						7.73126	0.08552	0.59331	0.19449					7.73126	0.16027	0.59331	0.19449						7.73126	0.03885	0.0978	0.34053				7.73126	0.18625	0.0978	0.34053				7.73126	0.02664	0.0978	0.34053				7.73126	0.0888
	7.76194	0.12203	0.55946	0.1528						7.76194	0.08095	0.55946	0.1528					7.76194	0.16538	0.55946	0.1528						7.76194	0.03642	0.09997	0.32758				7.76194	0.18983	0.09997	0.32758				7.76194	0.02897	0.09997	0.32758				7.76194	0.08782
	7.79262	0.12326	0.51686	0.11233						7.79262	0.08202	0.51686	0.11233					7.79262	0.17064	0.51686	0.11233						7.79262	0.03391	0.10381	0.31197				7.79262	0.19085	0.10381	0.31197				7.79262	0.03029	0.10381	0.31197				7.79262	0.0867
	7.8233	0.12373	0.46658	0.07759						7.8233	0.0887	0.46658	0.07759					7.8233	0.17577	0.46658	0.07759						7.8233	0.03138	0.1116	0.29454				7.8233	0.18927	0.1116	0.29454				7.8233	0.03052	0.1116	0.29454				7.8233	0.08569
	7.85398	0.12328	0.41036	0.05813						7.85398	0.09988	0.41036	0.05813					7.85398	0.18057	0.41036	0.05813						7.85398	0.02888	0.12407	0.27601				7.85398	0.18519	0.12407	0.27601				7.85398	0.02965	0.12407	0.27601				7.85398	0.08506
	7.88466	0.12179	0.35069	0.06358						7.88466	0.1141	0.35069	0.06358					7.88466	0.18485	0.35069	0.06358						7.88466	0.02646	0.14024	0.25697				7.88466	0.17888	0.14024	0.25697				7.88466	0.0277	0.14024	0.25697				7.88466	0.08501
	7.91534	0.11918	0.29115	0.08376						7.91534	0.13011	0.29115	0.08376					7.91534	0.18851	0.29115	0.08376						7.91534	0.02418	0.15818	0.23792				7.91534	0.17075	0.15818	0.23792				7.91534	0.02474	0.15818	0.23792				7.91534	0.08567
	7.94602	0.11536	0.23724	0.10563						7.94602	0.14699	0.23724	0.10563					7.94602	0.19151	0.23724	0.10563						7.94602	0.02207	0.17587	0.2193				7.94602	0.16132	0.17587	0.2193				7.94602	0.02089	0.17587	0.2193				7.94602	0.08707
	7.9767	0.1103	0.19774	0.12391						7.9767	0.16407	0.19774	0.12391					7.9767	0.19384	0.19774	0.12391						7.9767	0.02018	0.19159	0.20147				7.9767	0.15125	0.19159	0.20147				7.9767	0.01631	0.19159	0.20147				7.9767	0.08915
	8.00738	0.10401	0.18376	0.13673						8.00738	0.18087	0.18376	0.13673					8.00738	0.19557	0.18376	0.13673						8.00738	0.01854	0.20409	0.18481				8.00738	0.14126	0.20409	0.18481				8.00738	0.01122	0.20409	0.18481				8.00738	0.09176
	8.03806	0.09654	0.19977	0.14344						8.03806	0.197	0.19977	0.14344					8.03806	0.19679	0.19977	0.14344						8.03806	0.01715	0.21257	0.16965				8.03806	0.13212	0.21257	0.16965				8.03806	0.0061	0.21257	0.16965				8.03806	0.09469
	8.06874	0.088	0.23748	0.14405						8.06874	0.21214	0.23748	0.14405					8.06874	0.1976	0.23748	0.14405						8.06874	0.01603	0.21671	0.15629				8.06874	0.12447	0.21671	0.15629				8.06874	0.00379	0.21671	0.15629				8.06874	0.0977
	8.09942	0.07856	0.28569	0.13898						8.09942	0.22605	0.28569	0.13898					8.09942	0.1981	0.28569	0.13898						8.09942	0.01515	0.21654	0.14496				8.09942	0.11878	0.21654	0.14496				8.09942	0.00793	0.21654	0.14496				8.09942	0.10056
	8.1301	0.06843	0.33722	0.12904						8.1301	0.23851	0.33722	0.12904					8.1301	0.19838	0.33722	0.12904						8.1301	0.01449	0.21244	0.13578				8.1301	0.11516	0.21244	0.13578				8.1301	0.01339	0.21244	0.13578				8.1301	0.10308
	8.16078	0.05793	0.38829	0.11531						8.16078	0.24937	0.38829	0.11531					8.16078	0.1985	0.38829	0.11531						8.16078	0.01399	0.20503	0.12876				8.16078	0.11335	0.20503	0.12876				8.16078	0.01874	0.20503	0.12876				8.16078	0.10509
	8.19146	0.04748	0.43701	0.09925						8.19146	0.25848	0.43701	0.09925					8.19146	0.19849	0.43701	0.09925						8.19146	0.01362	0.19512	0.12379				8.19146	0.11277	0.19512	0.12379				8.19146	0.02366	0.19512	0.12379				8.19146	0.10647
	8.22214	0.03779	0.48239	0.0828						8.22214	0.26576	0.48239	0.0828					8.22214	0.19831	0.48239	0.0828						8.22214	0.01334	0.18356	0.12066				8.22214	0.11273	0.18356	0.12066				8.22214	0.02795	0.18356	0.12066				8.22214	0.10718
	8.25282	0.03001	0.52393	0.06861						8.25282	0.27115	0.52393	0.06861					8.25282	0.1979	0.52393	0.06861						8.25282	0.0131	0.17123	0.1191				8.25282	0.11253	0.17123	0.1191				8.25282	0.03147	0.17123	0.1191				8.25282	0.10723
	8.2835	0.02594	0.56132	0.06016						8.2835	0.27463	0.56132	0.06016					8.2835	0.19719	0.56132	0.06016						8.2835	0.0129	0.1589	0.11873				8.2835	0.11163	0.1589	0.11873				8.2835	0.03412	0.1589	0.11873				8.2835	0.10667
	8.31418	0.02689	0.59434	0.06006						8.31418	0.2762	0.59434	0.06006					8.31418	0.19608	0.59434	0.06006						8.31418	0.01271	0.14719	0.11915				8.31418	0.10967	0.14719	0.11915				8.31418	0.03583	0.14719	0.11915				8.31418	0.10566
	8.34486	0.03177	0.62279	0.06725						8.34486	0.2759	0.62279	0.06725					8.34486	0.19446	0.62279	0.06725						8.34486	0.01252	0.13652	0.11986				8.34486	0.10649	0.13652	0.11986				8.34486	0.03655	0.13652	0.11986				8.34486	0.1044
	8.37554	0.03839	0.64641	0.07811						8.37554	0.27378	0.64641	0.07811					8.37554	0.19226	0.64641	0.07811						8.37554	0.01234	0.12712	0.12036				8.37554	0.10213	0.12712	0.12036				8.37554	0.0363	0.12712	0.12036				8.37554	0.10316
	8.40621	0.04527	0.66492	0.08959						8.40621	0.26992	0.66492	0.08959					8.40621	0.18944	0.66492	0.08959						8.40621	0.01217	0.11903	0.12021				8.40621	0.09679	0.11903	0.12021				8.40621	0.03509	0.11903	0.12021				8.40621	0.10224
	8.43689	0.05165	0.67801	0.09998						8.43689	0.26438	0.67801	0.09998					8.43689	0.186	0.67801	0.09998						8.43689	0.01199	0.11221	0.11906				8.43689	0.09082	0.11221	0.11906				8.43689	0.03299	0.11221	0.11906				8.43689	0.10198
	8.46757	0.05714	0.6854	0.10844						8.46757	0.25727	0.6854	0.10844					8.46757	0.18198	0.6854	0.10844						8.46757	0.01181	0.10654	0.11676				8.46757	0.08467	0.10654	0.11676				8.46757	0.0301	0.10654	0.11676				8.46757	0.10269
	8.49825	0.06154	0.68685	0.11468						8.49825	0.24865	0.68685	0.11468					8.49825	0.17751	0.68685	0.11468						8.49825	0.01162	0.10191	0.11345				8.49825	0.07885	0.10191	0.11345				8.49825	0.02655	0.10191	0.11345				8.49825	0.10461
	8.52893	0.06478	0.68219	0.11874						8.52893	0.23862	0.68219	0.11874					8.52893	0.17272	0.68219	0.11874						8.52893	0.01141	0.09826	0.10955				8.52893	0.07382	0.09826	0.10955				8.52893	0.02251	0.09826	0.10955				8.52893	0.10786
	8.55961	0.06686	0.67138	0.12088						8.55961	0.22725	0.67138	0.12088					8.55961	0.16783	0.67138	0.12088						8.55961	0.01116	0.09553	0.10583				8.55961	0.06993	0.09553	0.10583				8.55961	0.01823	0.09553	0.10583				8.55961	0.11243
	8.59029	0.06786	0.65453	0.12144						8.59029	0.21463	0.65453	0.12144					8.59029	0.16305	0.65453	0.12144						8.59029	0.01087	0.09368	0.10323				8.59029	0.06728	0.09368	0.10323				8.59029	0.01408	0.09368	0.10323				8.59029	0.11819
	8.62097	0.06789	0.63189	0.12081						8.62097	0.20084	0.63189	0.12081					8.62097	0.15861	0.63189	0.12081						8.62097	0.01052	0.09265	0.10266				8.62097	0.06567	0.09265	0.10266				8.62097	0.01075	0.09265	0.10266				8.62097	0.12491
	8.65165	0.06714	0.60387	0.11935						8.65165	0.18598	0.60387	0.11935					8.65165	0.15472	0.60387	0.11935						8.65165	0.01011	0.09234	0.10459				8.65165	0.06469	0.09234	0.10459				8.65165	0.00943	0.09234	0.10459				8.65165	0.13229
	8.68233	0.0658	0.57105	0.1173						8.68233	0.17014	0.57105	0.1173					8.68233	0.15152	0.57105	0.1173						8.68233	0.00962	0.09265	0.10883				8.68233	0.06383	0.09265	0.10883				8.68233	0.01079	0.09265	0.10883				8.68233	0.14005
	8.71301	0.0641	0.53415	0.11483						8.71301	0.15346	0.53415	0.11483					8.71301	0.14909	0.53415	0.11483						8.71301	0.00908	0.09345	0.11452				8.71301	0.0626	0.09345	0.11452				8.71301	0.01377	0.09345	0.11452				8.71301	0.14786
	8.74369	0.06226	0.49401	0.11195						8.74369	0.13609	0.49401	0.11195					8.74369	0.14742	0.49401	0.11195						8.74369	0.00848	0.09466	0.12045				8.74369	0.06063	0.09466	0.12045				8.74369	0.01719	0.09466	0.12045				8.74369	0.15546
	8.77437	0.0605	0.45158	0.10859						8.77437	0.11819	0.45158	0.10859					8.77437	0.14639	0.45158	0.10859						8.77437	0.00785	0.09621	0.12538				8.77437	0.05771	0.09621	0.12538				8.77437	0.02043	0.09621	0.12538				8.77437	0.16259
	8.80505	0.05899	0.40785	0.10464						8.80505	0.09996	0.40785	0.10464					8.80505	0.14582	0.40785	0.10464						8.80505	0.00724	0.09814	0.1282				8.80505	0.05379	0.09814	0.1282				8.80505	0.02321	0.09814	0.1282				8.80505	0.16904
	8.83573	0.05781	0.36384	0.09997						8.83573	0.08164	0.36384	0.09997					8.83573	0.14551	0.36384	0.09997						8.83573	0.00668	0.10051	0.12809				8.83573	0.04899	0.10051	0.12809				8.83573	0.02535	0.10051	0.12809				8.83573	0.17463
	8.86641	0.05701	0.32055	0.09448						8.86641	0.06347	0.32055	0.09448					8.86641	0.14522	0.32055	0.09448						8.86641	0.00626	0.10346	0.12454				8.86641	0.0436	0.10346	0.12454				8.86641	0.02678	0.10346	0.12454				8.86641	0.17921
	8.89709	0.05652	0.27894	0.08812						8.89709	0.04576	0.27894	0.08812					8.89709	0.14474	0.27894	0.08812						8.89709	0.00604	0.10711	0.11735				8.89709	0.03811	0.10711	0.11735				8.89709	0.02744	0.10711	0.11735				8.89709	0.18267
	8.92777	0.05626	0.23984	0.0809						8.92777	0.02892	0.23984	0.0809					8.92777	0.14392	0.23984	0.0809						8.92777	0.00611	0.11156	0.10669				8.92777	0.0332	0.11156	0.10669				8.92777	0.02733	0.11156	0.10669				8.92777	0.18494
	8.95845	0.05609	0.20397	0.07289						8.95845	0.01417	0.20397	0.07289					8.95845	0.14264	0.20397	0.07289						8.95845	0.00647	0.11686	0.09317				8.95845	0.02971	0.11686	0.09317				8.95845	0.0265	0.11686	0.09317				8.95845	0.18597
	8.98913	0.05589	0.17191	0.0642						8.98913	0.01011	0.17191	0.0642					8.98913	0.1409	0.17191	0.0642						8.98913	0.00712	0.12291	0.07798				8.98913	0.02835	0.12291	0.07798				8.98913	0.02501	0.12291	0.07798				8.98913	0.18576
	9.01981	0.05556	0.14404	0.05497						9.01981	0.02091	0.14404	0.05497					9.01981	0.13875	0.14404	0.05497						9.01981	0.008	0.12952	0.06345				9.01981	0.0292	0.12952	0.06345				9.01981	0.02299	0.12952	0.06345				9.01981	0.18431
	9.05049	0.05507	0.12056	0.04534						9.05049	0.03302	0.12056	0.04534					9.05049	0.1363	0.12056	0.04534						9.05049	0.00906	0.13642	0.05396				9.05049	0.03154	0.13642	0.05396				9.05049	0.02062	0.13642	0.05396				9.05049	0.18169
	9.08117	0.05443	0.10147	0.03549						9.08117	0.04411	0.10147	0.03549					9.08117	0.13374	0.10147	0.03549						9.08117	0.01026	0.14326	0.05501				9.08117	0.03441	0.14326	0.05501				9.08117	0.01815	0.14326	0.05501				9.08117	0.17795
	9.11185	0.05373	0.08654	0.02565						9.11185	0.05381	0.08654	0.02565					9.11185	0.13131	0.08654	0.02565						9.11185	0.01156	0.14965	0.06723				9.11185	0.03699	0.14965	0.06723				9.11185	0.01592	0.14965	0.06723				9.11185	0.1732
	9.14253	0.0531	0.07533	0.01631						9.14253	0.06203	0.07533	0.01631					9.14253	0.12925	0.07533	0.01631						9.14253	0.01295	0.15524	0.08596				9.14253	0.03874	0.15524	0.08596				9.14253	0.01441	0.15524	0.08596				9.14253	0.16754
	9.17321	0.05274	0.06724	0.00949						9.17321	0.06881	0.06724	0.00949					9.17321	0.12777	0.06724	0.00949						9.17321	0.01441	0.15971	0.10718				9.17321	0.03936	0.15971	0.10718				9.17321	0.01405	0.15971	0.10718				9.17321	0.16111
	9.20388	0.05285	0.06163	0.01132						9.20388	0.07423	0.06163	0.01132					9.20388	0.12706	0.06163	0.01132						9.20388	0.01593	0.16283	0.12871				9.20388	0.03873	0.16283	0.12871				9.20388	0.01494	0.16283	0.12871				9.20388	0.15403
	9.23456	0.05363	0.05804	0.01919						9.23456	0.07843	0.05804	0.01919					9.23456	0.1272	0.05804	0.01919						9.23456	0.01749	0.16443	0.14937				9.23456	0.03687	0.16443	0.14937				9.23456	0.01676	0.16443	0.14937				9.23456	0.14647
	9.26524	0.05517	0.05627	0.02805						9.26524	0.08159	0.05627	0.02805					9.26524	0.12817	0.05627	0.02805						9.26524	0.01909	0.16447	0.16851				9.26524	0.03394	0.16447	0.16851				9.26524	0.01903	0.16447	0.16851				9.26524	0.13856
	9.29592	0.0575	0.05646	0.03667						9.29592	0.08391	0.05646	0.03667					9.29592	0.12987	0.05646	0.03667						9.29592	0.02071	0.16299	0.18575				9.29592	0.03023	0.16299	0.18575				9.29592	0.02134	0.16299	0.18575				9.29592	0.13046
	9.3266	0.06053	0.05891	0.04462						9.3266	0.08558	0.05891	0.04462					9.3266	0.13212	0.05891	0.04462						9.3266	0.02234	0.16011	0.20092				9.3266	0.02619	0.16011	0.20092				9.3266	0.02341	0.16011	0.20092				9.3266	0.1223
	9.35728	0.06407	0.0639	0.05155						9.35728	0.08679	0.0639	0.05155					9.35728	0.13469	0.0639	0.05155						9.35728	0.02394	0.15605	0.21395				9.35728	0.02248	0.15605	0.21395				9.35728	0.02503	0.15605	0.21395				9.35728	0.11423
	9.38796	0.06791	0.07139	0.05718						9.38796	0.08767	0.07139	0.05718					9.38796	0.13735	0.07139	0.05718						9.38796	0.0255	0.15105	0.22482				9.38796	0.01994	0.15105	0.22482				9.38796	0.02608	0.15105	0.22482				9.38796	0.10634
	9.41864	0.0718	0.08106	0.06126						9.41864	0.08833	0.08106	0.06126					9.41864	0.13989	0.08106	0.06126						9.41864	0.02699	0.14542	0.23355				9.41864	0.01933	0.14542	0.23355				9.41864	0.02649	0.14542	0.23355				9.41864	0.09872
	9.44932	0.07553	0.0923	0.06359						9.44932	0.08882	0.0923	0.06359					9.44932	0.14215	0.0923	0.06359						9.44932	0.02838	0.13944	0.24012				9.44932	0.02066	0.13944	0.24012				9.44932	0.02623	0.13944	0.24012				9.44932	0.09144
	9.48	0.07887	0.10442	0.06399						9.48	0.08912	0.10442	0.06399					9.48	0.14402	0.10442	0.06399						9.48	0.02964	0.13339	0.24451				9.48	0.02316	0.13339	0.24451				9.48	0.02531	0.13339	0.24451				9.48	0.08453
	9.51068	0.08167	0.11666	0.06241						9.51068	0.08922	0.11666	0.06241					9.51068	0.14546	0.11666	0.06241						9.51068	0.03075	0.1275	0.24668				9.51068	0.02591	0.1275	0.24668				9.51068	0.02379	0.1275	0.24668				9.51068	0.07799
	9.54136	0.08378	0.12832	0.05883						9.54136	0.08904	0.12832	0.05883					9.54136	0.14647	0.12832	0.05883						9.54136	0.03169	0.12196	0.24656				9.54136	0.02821	0.12196	0.24656				9.54136	0.02177	0.12196	0.24656				9.54136	0.07179
	9.57204	0.0851	0.13878	0.05337						9.57204	0.08853	0.13878	0.05337					9.57204	0.14712	0.13878	0.05337						9.57204	0.03242	0.11689	0.24414				9.57204	0.02967	0.11689	0.24414				9.57204	0.01942	0.11689	0.24414				9.57204	0.06587
	9.60272	0.08558	0.14752	0.04623						9.60272	0.08764	0.14752	0.04623					9.60272	0.14752	0.14752	0.04623						9.60272	0.03293	0.11236	0.23946				9.60272	0.03003	0.11236	0.23946				9.60272	0.017	0.11236	0.23946				9.60272	0.06019
	9.6334	0.08519	0.15425	0.03772						9.6334	0.08633	0.15425	0.03772					9.6334	0.1478	0.15425	0.03772						9.6334	0.0332	0.10839	0.23265				9.6334	0.02921	0.10839	0.23265				9.6334	0.01489	0.10839	0.23265				9.6334	0.05465
	9.66408	0.08395	0.15886	0.02832						9.66408	0.08459	0.15886	0.02832					9.66408	0.14808	0.15886	0.02832						9.66408	0.03324	0.10495	0.22394				9.66408	0.02721	0.10495	0.22394				9.66408	0.01358	0.10495	0.22394				9.66408	0.0492
	9.69476	0.08191	0.16152	0.01882						9.69476	0.08243	0.16152	0.01882					9.69476	0.1485	0.16152	0.01882						9.69476	0.03304	0.10198	0.21365				9.69476	0.02413	0.10198	0.21365				9.69476	0.01353	0.10198	0.21365				9.69476	0.04378
	9.72544	0.07916	0.16264	0.01145						9.72544	0.07988	0.16264	0.01145					9.72544	0.14912	0.16264	0.01145						9.72544	0.03261	0.09939	0.20221				9.72544	0.02017	0.09939	0.20221				9.72544	0.01478	0.09939	0.20221				9.72544	0.03837
	9.75612	0.07582	0.16288	0.01211						9.75612	0.07699	0.16288	0.01211					9.75612	0.14998	0.16288	0.01211						9.75612	0.03195	0.09708	0.19007				9.75612	0.01559	0.09708	0.19007				9.75612	0.01691	0.09708	0.19007				9.75612	0.033
	9.7868	0.07201	0.16305	0.01941						9.7868	0.0738	0.16305	0.01941					9.7868	0.15107	0.16305	0.01941						9.7868	0.03109	0.09489	0.17766				9.7868	0.01084	0.09489	0.17766				9.7868	0.01943	0.09489	0.17766				9.7868	0.02776
	9.81748	0.06789	0.16398	0.02766						9.81748	0.07035	0.16398	0.02766					9.81748	0.15231	0.16398	0.02766						9.81748	0.03006	0.0927	0.16533				9.81748	0.0069	0.0927	0.16533				9.81748	0.02193	0.0927	0.16533				9.81748	0.0229
	9.84816	0.06365	0.16634	0.03513						9.84816	0.06668	0.16634	0.03513					9.84816	0.1536	0.16634	0.03513						9.84816	0.02888	0.09033	0.15328				9.84816	0.00624	0.09033	0.15328				9.84816	0.02414	0.09033	0.15328				9.84816	0.01888
	9.87884	0.05944	0.17052	0.04125						9.87884	0.06281	0.17052	0.04125					9.87884	0.15482	0.17052	0.04125						9.87884	0.02758	0.08766	0.14155				9.87884	0.00921	0.08766	0.14155				9.87884	0.02588	0.08766	0.14155				9.87884	0.01652
	9.90952	0.05543	0.17653	0.04577						9.90952	0.05873	0.17653	0.04577					9.90952	0.15582	0.17653	0.04577						9.90952	0.02622	0.08457	0.13				9.90952	0.01296	0.08457	0.13				9.90952	0.02702	0.08457	0.13				9.90952	0.01669
	9.9402	0.05177	0.18408	0.04866						9.9402	0.05444	0.18408	0.04866					9.9402	0.15649	0.18408	0.04866						9.9402	0.02482	0.081	0.11838				9.9402	0.01629	0.081	0.11838				9.9402	0.0275	0.081	0.11838				9.9402	0.01934
	9.97088	0.04856	0.19279	0.05002						9.97088	0.04993	0.19279	0.05002					9.97088	0.15672	0.19279	0.05002						9.97088	0.02343	0.07696	0.10642				9.97088	0.01877	0.07696	0.10642				9.97088	0.0273	0.07696	0.10642				9.97088	0.0236
[truncated: 49 more columns]

## Sheet: Figure 3
Figure 3c								Figure 3d						Figure 3g									Figure 3h							Figure 3k-I
The Fourier Transformation (FT) of k3-weighted EXAFS spectra of Pd1/Cu.								XANES Pd K-edge for Pd1/Cu, PdO, and Pd foil.						The Fourier Transformation (FT) of k3-weighted EXAFS spectra of Pd2/FeOx.									XANES Pd K-edge for Pd2/FeOx, PdO, and Pd foil.							The Fourier Transformation (FT) of k3-weighted EXAFS spectra of Pd1-Pt1/FeOx.
R (Å)	Pd1/Cu	PdO	Pd foil					Photon Energy (eV)	Pd1/Cu	PdO	Pd Foil			R (Å)	Pd2/FeOx	PdO	Pd foil						Photon Energy (eV)	Pd2/FeOx	PdO	Pd Foil				R (Å)	Pd1/FeOx	PdO	Pd foil		R (Å)	Pt1/FeOx	PtO2	Pt foil
0	0.22685	0.07784	0.2121					24150.3	0.00248	0.00841	0.00375			0	0.2226	0.07784	0.2121						24150.3	0.00779	0.00841	0.00375				0	0.3836	0.07784	0.2121		0	0.30837	0.45718	0.10405
0.03068	0.23035	0.08947	0.21026					24155.3	0.00291	0.00973	0.00343			0.03068	0.21861	0.08947	0.21026						24155.3	0.00729	0.00973	0.00343				0.03068	0.37627	0.08947	0.21026		0.03068	0.3049	0.43239	0.10409
0.06136	0.2398	0.11422	0.20518					24160.3	0.00335	0.00663	0.0031			0.06136	0.2071	0.11422	0.20518						24160.3	0.00678	0.00663	0.0031				0.06136	0.35454	0.11422	0.20518		0.06136	0.29461	0.36063	0.10432
0.09204	0.2526	0.13819	0.19819					24165.3	0.00378	0.0049	0.00275			0.09204	0.18948	0.13819	0.19819						24165.3	0.00628	0.0049	0.00275				0.09204	0.31926	0.13819	0.19819		0.09204	0.27786	0.25004	0.10497
0.12272	0.26564	0.15349	0.19135					24170.3	0.00421	0.00598	0.00246			0.12272	0.16837	0.15349	0.19135						24170.3	0.00578	0.00598	0.00246				0.12272	0.27212	0.15349	0.19135		0.12272	0.25531	0.11927	0.10625
0.1534	0.27617	0.15604	0.18699					24175.3	0.00465	0.00415	0.00223			0.1534	0.14801	0.15604	0.18699						24175.3	0.00527	0.00415	0.00223				0.1534	0.21655	0.15604	0.18699		0.1534	0.22796	0.09435	0.10816
0.18408	0.28222	0.14401	0.18702					24180.3	0.00508	0.00649	0.00187			0.18408	0.13438	0.14401	0.18702						24180.3	0.00477	0.00649	0.00187				0.18408	0.16058	0.14401	0.18702		0.18408	0.19739	0.23326	0.11042
0.21476	0.28285	0.11746	0.19204					24185.3	0.00551	0.00386	0.00171			0.21476	0.13343	0.11746	0.19204						24185.3	0.00426	0.00386	0.00171				0.21476	0.1258	0.11746	0.19204		0.21476	0.16616	0.37236	0.11252
0.24544	0.27819	0.07843	0.20105					24190.3	0.00476	0.001	0.00137			0.24544	0.14644	0.07843	0.20105						24190.3	0.00376	0.001	0.00137				0.24544	0.14521	0.07843	0.20105		0.24544	0.13867	0.48273	0.114
0.27612	0.26956	0.03387	0.21187					24195.3	0.00564	0.00485	0.00112			0.27612	0.16892	0.03387	0.21187						24195.3	0.00325	0.00485	0.00112				0.27612	0.20922	0.03387	0.21187		0.27612	0.12204	0.54995	0.1147
0.3068	0.25954	0.04066	0.22199					24200.3	0.00192	0.00403	0.000880102			0.3068	0.19489	0.04066	0.22199						24200.3	0.00275	0.00403	0.000880102				0.3068	0.28899	0.04066	0.22199		0.3068	0.12367	0.56453	0.115
0.33748	0.25169	0.09435	0.22924					24205.3	-0.00186	0.00305	0.000663655			0.33748	0.2198	0.09435	0.22924						24205.3	0.00224	0.00305	0.000663655				0.33748	0.37012	0.09435	0.22924		0.33748	0.14369	0.52178	0.11592
0.36816	0.24981	0.14761	0.23217					24210.3	0.000157198	0.00304	0.000423827			0.36816	0.24084	0.14761	0.23217						24210.3	0.00174	0.00304	0.000423827				0.36816	0.44492	0.14761	0.23217		0.36816	0.17502	0.42225	0.11898
0.39884	0.25635	0.19222	0.23024					24215.3	0.00188	-0.00038922	0.000204479			0.39884	0.25669	0.19222	0.23024						24215.3	0.00127	-0.00038922	0.000204479				0.39884	0.50788	0.19222	0.23024		0.39884	0.21061	0.27187	0.12553
0.42951	0.27112	0.2229	0.22396					24220.3	0.00211	0.00123	4.54026e-05			0.42951	0.26731	0.2229	0.22396						24220.3	0.000815003	0.00123	4.54026e-05				0.42951	0.5544	0.2229	0.22396		0.42951	0.24579	0.08395	0.13597
0.46019	0.29125	0.23559	0.21504					24225.3	0.000293734	0.000613541	-0.000170459			0.46019	0.27399	0.23559	0.21504						24225.3	0.000387758	0.000613541	-0.000170459				0.46019	0.58071	0.23559	0.21504		0.46019	0.27741	0.14186	0.14934
0.49087	0.3125	0.2277	0.20634					24230.3	-0.00181	-0.00202	-0.000320442			0.49087	0.27928	0.2277	0.20634						24230.3	7.10026e-06	-0.00202	-0.000320442				0.49087	0.58385	0.2277	0.20634		0.49087	0.3031	0.36592	0.16361
0.52155	0.33058	0.1984	0.20144					24235.3	-0.00343	0.000275317	-0.000419564			0.52155	0.28669	0.1984	0.20144						24235.3	-0.000332574	0.000275317	-0.000419564				0.52155	0.56191	0.1984	0.20144		0.52155	0.3209	0.58065	0.17619
0.55223	0.34202	0.14918	0.20352					24240.3	-0.00412	-9.26414e-05	-0.000560516			0.55223	0.29992	0.14918	0.20352						24240.3	-0.00063014	-9.26414e-05	-0.000560516				0.55223	0.51424	0.14918	0.20352		0.55223	0.32907	0.7659	0.18451
0.58291	0.34473	0.08633	0.21367					24245.3	-0.00312	-0.000355283	-0.000537282			0.58291	0.32158	0.08633	0.21367						24245.3	-0.00086122	-0.000355283	-0.000537282				0.58291	0.44171	0.08633	0.21367		0.58291	0.32609	0.90445	0.18622
0.61359	0.33854	0.05214	0.23016					24250.3	-0.00282	-0.00331	-0.000612478			0.61359	0.35219	0.05214	0.23016						24250.3	-0.00104	-0.00331	-0.000612478				0.61359	0.34727	0.05214	0.23016		0.61359	0.31057	0.983	0.17957
0.64427	0.32599	0.11947	0.24938					24255.3	-0.000671911	-0.00118	-0.000714937			0.64427	0.39012	0.11947	0.24938						24255.3	-0.00118	-0.00118	-0.000714937				0.64427	0.23809	0.11947	0.24938		0.64427	0.28131	0.99404	0.16358
0.67495	0.3134	0.21141	0.26721					24260.3	0.000495239	0.00217	-0.000605889			0.67495	0.43231	0.21141	0.26721						24260.3	-0.00127	0.00217	-0.000605889				0.67495	0.13876	0.21141	0.26721		0.67495	0.23729	0.93849	0.13855
0.70563	0.31136	0.30316	0.28					24265.3	-0.00134	-0.00179	-0.000521579			0.70563	0.4753	0.30316	0.28						24265.3	-0.00127	-0.00179	-0.000521579				0.70563	0.14525	0.30316	0.28		0.70563	0.17769	0.8304	0.10729
0.73631	0.33173	0.38705	0.28499					24270.3	-1.15188e-05	-0.000718931	-0.000210577			0.73631	0.51595	0.38705	0.28499						24270.3	-0.00116	-0.000718931	-0.000210577				0.73631	0.26235	0.38705	0.28499		0.73631	0.10197	0.70766	0.07975
0.76699	0.3806	0.45876	0.28053					24275.3	0.00154	-0.00198	-0.000186701			0.76699	0.55199	0.45876	0.28053						24275.3	-0.000919195	-0.00198	-0.000186701				0.76699	0.40076	0.45876	0.28053		0.76699	0.01295	0.64848	0.08096
0.79767	0.45474	0.51706	0.26632					24280.3	0.00192	9.72752e-05	0.000359043			0.79767	0.58253	0.51706	0.26632						24280.3	-0.000517123	9.72752e-05	0.000359043				0.79767	0.53417	0.51706	0.26632		0.79767	0.10076	0.73803	0.11973
0.82835	0.54564	0.56443	0.24379					24285.3	0.00406	0.000715193	0.000847023			0.82835	0.60861	0.56443	0.24379						24285.3	2.03939e-05	0.000715193	0.000847023				0.82835	0.65102	0.56443	0.24379		0.82835	0.22653	0.96352	0.17503
0.85903	0.64415	0.60717	0.21696					24290.3	0.00791	0.0021	0.00151			0.85903	0.63377	0.60717	0.21696						24290.3	0.000728136	0.0021	0.00151				0.85903	0.74298	0.60717	0.21696		0.85903	0.36881	1.25061	0.23354
0.88971	0.74205	0.65424	0.19366					24295.3	0.01173	-0.000836611	0.0024			0.88971	0.66438	0.65424	0.19366						24295.3	0.0016	-0.000836611	0.0024				0.88971	0.80386	0.65424	0.19366		0.88971	0.52682	1.54122	0.28836
0.92039	0.83226	0.71414	0.18563					24300.3	0.01252	0.00243	0.00361			0.92039	0.70925	0.71414	0.18563						24300.3	0.0026	0.00243	0.00361				0.92039	0.83029	0.71414	0.18563		0.92039	0.69966	1.79735	0.33462
0.95107	0.90888	0.79089	0.202					24305.3	0.01472	0.000619518	0.00458			0.95107	0.77783	0.79089	0.202						24305.3	0.00373	0.000619518	0.00458				0.95107	0.82354	0.79089	0.202		0.95107	0.88616	1.99271	0.3685
0.98175	0.96726	0.88184	0.24029					24310.3	0.01808	0.00392	0.00637			0.98175	0.87759	0.88184	0.24029						24310.3	0.00498	0.00392	0.00637				0.98175	0.79301	0.88184	0.24029		0.98175	1.08491	2.10956	0.38719
1.01243	1.00434	0.9786	0.29029					24315.3	0.02053	0.0013	0.00918			1.01243	1.01197	0.9786	0.29029						24315.3	0.00636	0.0013	0.00918				1.01243	0.76218	0.9786	0.29029		1.01243	1.29427	2.13798	0.38918
1.04311	1.01902	1.06994	0.34223					24320.3	0.02689	0.00669	0.01252			1.04311	1.18023	1.06994	0.34223						24320.3	0.00783	0.00669	0.01252				1.04311	0.77343	1.06994	0.34223		1.04311	1.51239	2.07595	0.3746
1.07379	1.01273	1.14504	0.38892					24325.3	0.02966	0.0111	0.01901			1.07379	1.37871	1.14504	0.38892						24325.3	0.00934	0.0111	0.01901				1.07379	0.87495	1.14504	0.38892		1.07379	1.7372	1.92952	0.34572
1.10447	0.99008	1.19643	0.42533					24330.3	0.03727	0.01406	0.02476			1.10447	1.60207	1.19643	0.42533						24330.3	0.01081	0.01406	0.02476				1.10447	1.08707	1.19643	0.42533		1.10447	1.9665	1.71323	0.30777
1.13515	0.95953	1.22315	0.44821					24331.5	0.03931	0.01766	0.02635			1.13515	1.84419	1.22315	0.44821						24331.5	0.01467	0.01766	0.02635				1.13515	1.39593	1.22315	0.44821		1.13515	2.19793	1.45145	0.27004
1.16583	0.93363	1.23435	0.45619					24332.7	0.04733	0.01834	0.02828			1.16583	2.09858	1.23435	0.45619						24332.7	0.01811	0.01834	0.02828				1.16583	1.77707	1.23435	0.45619		1.16583	2.42904	1.1832	0.24633
1.19651	0.92771	1.25281	0.45015					24333.9	0.04819	0.01865	0.03063			1.19651	2.35857	1.25281	0.45015						24333.9	0.02129	0.01865	0.03063				1.19651	2.20842	1.25281	0.45015		1.19651	2.65731	0.9735	0.24946
1.22718	0.9556	1.314	0.43392					24335.1	0.05317	0.02214	0.03438			1.22718	2.6175	1.314	0.43392						24335.1	0.02435	0.02214	0.03438				1.22718	2.67127	1.314	0.43392		1.22718	2.88021	0.91506	0.27953
1.25786	1.02373	1.45432	0.41508					24336.3	0.0623	0.02485	0.03942			1.25786	2.86878	1.45432	0.41508						24336.3	0.02733	0.02485	0.03942				1.25786	3.14884	1.45432	0.41508		1.25786	3.09522	1.05558	0.32391
1.28854	1.12828	1.69183	0.40498					24337.5	0.06631	0.02635	0.04538			1.28854	3.10604	1.69183	0.40498						24337.5	0.03058	0.02635	0.04538				1.28854	3.62542	1.69183	0.40498		1.28854	3.29987	1.34254	0.36858
1.31922	1.25789	2.01874	0.41585					24338.7	0.07372	0.03081	0.0521			1.31922	3.3233	2.01874	0.41585						24338.7	0.0344	0.03081	0.0521				1.31922	4.08598	2.01874	0.41585		1.31922	3.49181	1.71277	0.40364
1.3499	1.39853	2.41055	0.4541					24339.9	0.0809	0.03676	0.06078			1.3499	3.51502	2.41055	0.4541						24339.9	0.03892	0.03676	0.06078				1.3499	4.51637	2.41055	0.4541		1.3499	3.6688	2.13828	0.42338
1.38058	1.53682	2.83726	0.51601					24341.1	0.09196	0.0374	0.07138			1.38058	3.67632	2.83726	0.51601						24341.1	0.04429	0.0374	0.07138				1.38058	4.90345	2.83726	0.51601		1.38058	3.8288	2.61227	0.42596
1.41126	1.6616	3.26885	0.59094					24342.3	0.10438	0.04222	0.08473			1.41126	3.80306	3.26885	0.59094						24342.3	0.05099	0.04222	0.08473				1.41126	5.23551	3.26885	0.59094		1.41126	3.96997	3.1334	0.4134
1.44194	1.76449	3.67732	0.66656					24343.5	0.12548	0.04843	0.10107			1.44194	3.89196	3.67732	0.66656						24343.5	0.05939	0.04843	0.10107				1.44194	5.50257	3.67732	0.66656		1.44194	4.09069	3.69685	0.39197
1.47262	1.84039	4.03751	0.73157					24344.7	0.15332	0.05677	0.12149			1.47262	3.94066	4.03751	0.73157						24344.7	0.07008	0.05677	0.12149				1.47262	5.69671	4.03751	0.73157		1.47262	4.18966	4.28996	0.37206
1.5033	1.8881	4.32795	0.77636					24345.9	0.18568	0.06503	0.14886			1.5033	3.94785	4.32795	0.77636						24345.9	0.08385	0.06503	0.14886				1.5033	5.8123	4.32795	0.77636		1.5033	4.26583	4.89155	0.36554
1.53398	1.91105	4.53162	0.79313					24347.1	0.22619	0.0788	0.18996			1.53398	3.91321	4.53162	0.79313						24347.1	0.10153	0.0788	0.18996				1.53398	5.84623	4.53162	0.79313		1.53398	4.31846	5.47334	0.37926
1.56466	1.91831	4.63671	0.77613					24348.3	0.27383	0.096	0.24679			1.56466	3.83748	4.63671	0.77613						24348.3	0.12394	0.096	0.24679				1.56466	5.79796	4.63671	0.77613		1.56466	4.34717	6.0027	0.40921
1.59534	1.92515	4.63722	0.72227					24349.4	0.31999	0.1206	0.31063			1.59534	3.72245	4.63722	0.72227						24349.4	0.14984	0.1206	0.31063				1.59534	5.66956	4.63722	0.72227		1.59534	4.35187	6.44585	0.44301
1.62602	1.95249	4.53317	0.63236					24350.6	0.37304	0.15052	0.38249			1.62602	3.57085	4.53317	0.63236						24350.6	0.18457	0.15052	0.38249				1.62602	5.46558	4.53317	0.63236		1.62602	4.33282	6.7711	0.4666
1.6567	2.02362	4.33066	0.51479					24351.8	0.41922	0.19289	0.44283			1.6567	3.38634	4.33066	0.51479						24351.8	0.2267	0.19289	0.44283				1.6567	5.19293	4.33066	0.51479		1.6567	4.2906	6.95175	0.46881
1.68738	2.15793	4.04147	0.39809					24353	0.46786	0.24605	0.48985			1.68738	3.17341	4.04147	0.39809						24353	0.27538	0.24605	0.48985				1.68738	4.86058	4.04147	0.39809		1.68738	4.2261	6.96856	0.4438
1.71806	2.36454	3.68237	0.36103					24354.2	0.51462	0.30568	0.52784			1.71806	2.93725	3.68237	0.36103						24354.2	0.3302	0.30568	0.52784				1.71806	4.47927	3.68237	0.36103		1.71806	4.14053	6.81158	0.39489
1.74874	2.6401	3.2742	0.48177					24355.4	0.55496	0.36673	0.56249			1.74874	2.68372	3.2742	0.48177						24355.4	0.38944	0.36673	0.56249				1.74874	4.06115	3.2742	0.48177		1.74874	4.03535	6.48131	0.34423
1.77942	2.97169	2.84065	0.71272					24356.6	0.59599	0.42783	0.59821			1.77942	2.4192	2.84065	0.71272						24356.6	0.45157	0.42783	0.59821				1.77942	3.61941	2.84065	0.71272		1.77942	3.91228	5.98903	0.34645
1.8101	3.34151	2.40691	0.99299					24357.8	0.63629	0.48498	0.63654			1.8101	2.15057	2.40691	0.99299						24357.8	0.51475	0.48498	0.63654				1.8101	3.16794	2.40691	0.99299		1.8101	3.77326	5.35641	0.45054
1.84078	3.73039	1.99802	1.29269					24359	0.68013	0.54857	0.67767			1.84078	1.88522	1.99802	1.29269						24359	0.57883	0.54857	0.67767				1.84078	2.72104	1.99802	1.29269		1.84078	3.62041	4.61442	0.63709
1.87146	4.11966	1.6366	1.59393					24360.2	0.71983	0.61811	0.72961			1.87146	1.6311	1.6366	1.59393						24360.2	0.64378	0.61811	0.72961				1.87146	2.29328	1.6366	1.59393		1.87146	3.45601	3.80172	0.86615
1.90214	4.49196	1.33924	1.88294					24361.4	0.7549	0.69632	0.78758			1.90214	1.39691	1.33924	1.88294						24361.4	0.70929	0.69632	0.78758				1.90214	1.89953	1.33924	1.88294		1.90214	3.28242	2.96292	1.10849
1.93282	4.83157	1.11115	2.14823					24362.6	0.79736	0.79128	0.85101			1.93282	1.19218	1.11115	2.14823						24362.6	0.77389	0.79128	0.85101				1.93282	1.55508	1.11115	2.14823		1.93282	3.10208	2.14787	1.34121
1.9635	5.12464	0.9414	2.38047					24363.8	0.8339	0.88588	0.90196			1.9635	1.02693	0.9414	2.38047						24363.8	0.83671	0.88588	0.90196				1.9635	1.27544	0.9414	2.38047		1.9635	2.91744	1.41563	1.544
1.99418	5.35936	0.80486	2.57296					24365	0.85952	0.97624	0.93183			1.99418	0.90989	0.80486	2.57296						24365	0.89486	0.97624	0.93183				1.99418	1.074	0.80486	2.57296		1.99418	2.73093	0.85862	1.6984
2.02485	5.52615	0.67271	2.7223					24366.2	0.88151	1.0417	0.94456			2.02485	0.84452	0.67271	2.7223						24366.2	0.94497	1.0417	0.94456				2.02485	0.95533	0.67271	2.7223		2.02485	2.54491	0.65259	1.78824
2.05553	5.61788	0.5234	2.82916					24367.4	0.89994	1.08743	0.94654			2.05553	0.82509	0.5234	2.82916						24367.4	0.984	1.08743	0.94654				2.05553	0.90734	0.5234	2.82916		2.05553	2.36163	0.79093	1.8005
2.08621	5.62996	0.34791	2.89899					24368.6	0.91243	1.10778	0.94146			2.08621	0.83773	0.34791	2.89899						24368.6	1.01192	1.10778	0.94146				2.08621	0.90373	0.34791	2.89899		2.08621	2.18319	0.97396	1.72628
2.11689	5.56056	0.1588	2.94248					24369.8	0.91908	1.10719	0.93209			2.11689	0.86635	0.1588	2.94248						24369.8	1.02915	1.10719	0.93209				2.11689	0.91726	0.1588	2.94248		2.11689	2.0115	1.07083	1.56176
2.14757	5.41062	0.15389	2.97549					24371	0.92205	1.10293	0.91927			2.14757	0.8978	0.15389	2.97549						24371	1.03736	1.10293	0.91927				2.14757	0.92933	0.15389	2.97549		2.14757	1.84826	1.06964	1.30945
2.17825	5.18398	0.37988	3.01773					24372.2	0.92263	1.0941	0.90549			2.17825	0.92337	0.37988	3.01773						24372.2	1.03929	1.0941	0.90549				2.17825	0.93097	0.37988	3.01773		2.17825	1.6949	1.00842	0.9814
2.20893	4.88728	0.6291	3.08977					24373.4	0.91853	1.08832	0.8915			2.20893	0.93826	0.6291	3.08977						24373.4	1.03785	1.08832	0.8915				2.20893	0.9202	0.6291	3.08977		2.20893	1.55259	0.96379	0.61535
2.23961	4.53008	0.87451	3.20852					24374.6	0.91539	1.08553	0.87937			2.23961	0.94045	0.87451	3.20852						24374.6	1.03458	1.08553	0.87937				2.23961	0.89924	0.87451	3.20852		2.23961	1.42222	1.02347	0.39911
2.27029	4.1248	1.10454	3.38254					24375.8	0.91493	1.083	0.87298			2.27029	0.92982	1.10454	3.38254						24375.8	1.03062	1.083	0.87298				2.27029	0.87245	1.10454	3.38254		2.27029	1.30435	1.21104	0.68523
2.30097	3.68691	1.31182	3.60973					24377	0.91813	1.07733	0.87482			2.30097	0.90752	1.31182	3.60973						24377	1.0263	1.07733	0.87482				2.30097	0.84456	1.31182	3.60973		2.30097	1.19928	1.46969	1.18598
2.33165	3.23534	1.49261	3.87821					24378.2	0.9231	1.06736	0.88506			2.33165	0.8755	1.49261	3.87821						24378.2	1.0216	1.06736	0.88506				2.33165	0.81942	1.49261	3.87821		2.33165	1.10703	1.72613	1.72572
2.36233	2.7932	1.64681	4.16961					24379.4	0.9273	1.05337	0.89899			2.36233	0.83612	1.64681	4.16961						24379.4	1.0159	1.05337	0.89899				2.36233	0.79899	1.64681	4.16961		2.36233	1.02736	1.92298	2.25775
2.39301	2.38894	1.77791	4.46275					24380.6	0.93134	1.03877	0.91433			2.39301	0.79195	1.77791	4.46275						24380.6	1.00898	1.03877	0.91433				2.39301	0.78306	1.77791	4.46275		2.39301	0.95984	2.02028	2.75615
2.42369	2.05667	1.89265	4.73646					24381.8	0.93596	1.02543	0.92982			2.42369	0.74546	1.89265	4.73646						24381.8	1.00075	1.02543	0.92982				2.42369	0.76971	1.89265	4.73646		2.42369	0.9039	1.99285	3.20222
2.45437	1.83175	2.00045	4.9714					24383	0.93964	1.01103	0.94537			2.45437	0.69885	2.00045	4.9714						24383	0.99155	1.01103	0.94537				2.45437	0.75627	2.00045	4.9714		2.45437	0.85883	1.82887	3.5828
2.48505	1.73563	2.11262	5.15116					24384.1	0.94615	0.99487	0.96093			2.48505	0.65385	2.11262	5.15116						24384.1	0.98179	0.99487	0.96093				2.48505	0.74035	2.11262	5.15116		2.48505	0.82385	1.52919	3.89023
2.51573	1.75713	2.24121	5.2628					24385.3	0.95173	0.97767	0.97765			2.51573	0.61159	2.24121	5.2628						24385.3	0.96991	0.97767	0.97765				2.51573	0.72077	2.24121	5.2628		2.51573	0.79809	1.10673	4.12244
2.54641	1.85498	2.39771	5.29718					24386.5	0.96467	0.95662	0.99764			2.54641	0.57261	2.39771	5.29718						24386.5	0.95752	0.95662	0.99764				2.54641	0.69801	2.39771	5.29718		2.54641	0.78063	0.5876	4.28271
2.57709	1.98129	2.5916	5.24908					24387.7	0.97182	0.94048	1.01889			2.57709	0.53685	2.5916	5.24908						24387.7	0.945	0.94048	1.01889				2.57709	0.67434	2.5916	5.24908		2.57709	0.77043	0.13607	4.37881
2.60777	2.09856	2.82915	5.11717					24388.9	0.97722	0.92309	1.04138			2.60777	0.50383	2.82915	5.11717						24388.9	0.93338	0.92309	1.04138				2.60777	0.65354	2.82915	5.11717		2.60777	0.76634	0.67132	4.42163
2.63845	2.18271	3.1126	4.90388					24390.1	0.98196	0.90927	1.06098			2.63845	0.47291	3.1126	4.90388						24390.1	0.92256	0.90927	1.06098				2.63845	0.64005	3.1126	4.90388		2.63845	0.76714	1.29291	4.42325
2.66913	2.22024	3.4399	4.61512					24391.3	0.98504	0.89892	1.06839			2.66913	0.44354	3.4399	4.61512						24391.3	0.91342	0.89892	1.06839				2.66913	0.63766	3.4399	4.61512		2.66913	0.77149	1.87539	4.39475
2.69981	2.20525	3.80488	4.25987					24392.5	0.98965	0.89139	1.06157			2.69981	0.41547	3.80488	4.25987						24392.5	0.90623	0.89139	1.06157				2.69981	0.64798	3.80488	4.25987		2.69981	0.77802	2.37964	4.34417
2.73049	2.13734	4.19776	3.84977					24393.7	0.99009	0.88382	1.0412			2.73049	0.38899	4.19776	3.84977						24393.7	0.90049	0.88382	1.0412				2.73049	0.66965	4.19776	3.84977		2.73049	0.78536	2.77522	4.2751
2.76117	2.02027	4.60575	3.39853					24394.9	0.98736	0.88029	1.0114			2.76117	0.36493	4.60575	3.39853						24394.9	0.896	0.88029	1.0114				2.76117	0.69871	4.60575	3.39853		2.76117	0.79216	3.04092	4.18639
2.79185	1.86119	5.01386	2.92142					24396.1	0.98178	0.87973	0.97978			2.79185	0.34473	5.01386	2.92142						24396.1	0.89258	0.87973	0.97978				2.79185	0.72979	5.01386	2.92142		2.79185	0.79718	3.16689	4.07304
2.82252	1.67023	5.40575	2.43478					24397.3	0.97426	0.8798	0.95042			2.82252	0.33016	5.40575	2.43478						24397.3	0.89051	0.8798	0.95042				2.82252	0.75737	5.40575	2.43478		2.82252	0.7993	3.15666	3.92798
2.8532	1.46048	5.76468	1.95582					24398.5	0.96614	0.88019	0.92658			2.8532	0.32289	5.76468	1.95582						24398.5	0.88974	0.88019	0.92658				2.8532	0.7766	5.76468	1.95582		2.8532	0.79755	3.02951	3.74425
2.88388	1.2486	6.07448	1.50297					24399.7	0.95757	0.88429	0.90647			2.88388	0.32392	6.07448	1.50297						24399.7	0.89137	0.88429	0.90647				2.88388	0.78378	6.07448	1.50297		2.88388	0.79115	2.82311	3.51696
2.91456	1.05587	6.32054	1.09799					24401.7	0.94535	0.88829	0.88487			2.91456	0.3331	6.32054	1.09799						24401.7	0.89607	0.88829	0.88487				2.91456	0.77642	6.32054	1.09799		2.91456	0.77951	2.59613	3.24471
2.94524	0.90874	6.49063	0.77242					24403.1	0.94037	0.89609	0.88181			2.94524	0.34913	6.49063	0.77242						24403.1	0.89957	0.89609	0.88181				2.94524	0.7533	6.49063	0.77242		2.94524	0.76221	2.42591	2.93038
2.97592	0.83313	6.5757	0.57823					24404.5	0.93569	0.89873	0.89046			2.97592	0.36993	6.5757	0.57823						24404.5	0.90383	0.89873	0.89046				2.97592	0.71439	6.5757	0.57823		2.97592	0.73907	2.38752	2.58129
3.0066	0.83763	6.57038	0.55606					24406	0.93216	0.90279	0.90382			3.0066	0.39322	6.57038	0.55606						24406	0.90911	0.90279	0.90382				3.0066	0.66074	6.57038	0.55606		3.0066	0.71008	2.51102	2.20886
3.03728	0.90273	6.47339	0.6448					24407.4	0.93281	0.91227	0.91491			3.03728	0.41687	6.47339	0.6448						24407.4	0.91475	0.91227	0.91491				3.03728	0.5944	6.47339	0.6448		3.03728	0.67545	2.75971	1.82818
3.06796	0.99589	6.28754	0.75181					24408.9	0.93076	0.92217	0.92391			3.06796	0.4391	6.28754	0.75181						24408.9	0.92136	0.92217	0.92391				3.06796	0.51832	6.28754	0.75181		3.06796	0.63555	3.06054	1.45758
3.09864	1.09001	6.01968	0.83249					24410.4	0.9308	0.93034	0.93133			3.09864	0.4585	6.01968	0.83249						24410.4	0.92858	0.93034	0.93133				3.09864	0.4364	6.01968	0.83249		3.09864	0.59095	3.34304	1.11908
3.12932	1.16793	5.68027	0.87269					24412	0.93546	0.94359	0.9381			3.12932	0.47404	5.68027	0.87269						24412	0.93676	0.94359	0.9381				3.12932	0.35371	5.68027	0.87269		3.12932	0.54234	3.55464	0.84026
3.16	1.2202	5.28284	0.8707					24413.5	0.93633	0.95877	0.94311			3.16	0.48502	5.28284	0.8707						24413.5	0.94464	0.95877	0.94311				3.16	0.27729	5.28284	0.8707		3.16	0.49062	3.66148	0.65489
3.19068	1.2424	4.84324	0.83027					24415.1	0.93597	0.9731	0.94815			3.19068	0.49102	4.84324	0.83027						24415.1	0.95304	0.9731	0.94815				3.19068	0.21779	4.84324	0.83027		3.19068	0.43679	3.64566	0.58537
3.22136	1.23357	4.37878	0.75782					24416.6	0.94203	0.98582	0.95275			3.22136	0.49186	4.37878	0.75782						24416.6	0.96086	0.98582	0.95275				3.22136	0.1893	4.37878	0.75782		3.22136	0.38206	3.50275	0.60462
3.25204	1.19505	3.90723	0.661					24418.2	0.94415	0.99563	0.9578			3.25204	0.48756	3.90723	0.661						24418.2	0.9689	0.99563	0.9578				3.25204	0.19766	3.90723	0.661		3.25204	0.32782	3.23954	0.65412
3.28272	1.12992	3.44579	0.54778					24419.9	0.95232	1.01004	0.96663			3.28272	0.47833	3.44579	0.54778						24419.9	0.97704	1.01004	0.96663				3.28272	0.22951	3.44579	0.54778		3.28272	0.27578	2.87192	0.69438
3.3134	1.04244	3.00991	0.42577					24421.5	0.95939	1.02174	0.98142			3.3134	0.46448	3.00991	0.42577						24421.5	0.98413	1.02174	0.98142				3.3134	0.26758	3.00991	0.42577		3.3134	0.22816	2.42273	0.71171
3.34408	0.93773	2.61201	0.30182					24423.2	0.96811	1.03158	1.00034			3.34408	0.44648	2.61201	0.30182						24423.2	0.99094	1.03158	1.00034				3.34408	0.30167	2.61201	0.30182		3.34408	0.18797	1.91947	0.70787
3.37476	0.82151	2.26017	0.18254					24424.8	0.97745	1.04123	1.01942			3.37476	0.42485	2.26017	0.18254						24424.8	0.99639	1.04123	1.01942				3.37476	0.327	2.26017	0.18254		3.37476	0.15917	1.39194	0.69275
3.40544	0.7	1.95695	0.0824					24426.5	0.98593	1.04539	1.03733			3.40544	0.4002	1.95695	0.0824						24426.5	1.00136	1.04539	1.03733				3.40544	0.34166	1.95695	0.0824		3.40544	0.14555	0.86993	0.67933
3.43612	0.58008	1.69888	0.08742					24428.2	0.99256	1.04535	1.05074			3.43612	0.3732	1.69888	0.08742						24428.2	1.00523	1.04535	1.05074				3.43612	0.34529	1.69888	0.08742		3.43612	0.14746	0.38117	0.67838
3.4668	0.46986	1.47718	0.17738					24430	0.99796	1.0411	1.05537			3.4668	0.34457	1.47718	0.17738						24430	1.00806	1.0411	1.05537				3.4668	0.33851	1.47718	0.17738		3.4668	0.16042	0.0514	0.69373
3.49748	0.37988	1.27996	0.27315					24431.7	1.00087	1.03378	1.04384			3.49748	0.31511	1.27996	0.27315						24431.7	1.00957	1.03378	1.04384				3.49748	0.32261	1.27996	0.27315		3.49748	0.17845	0.40738	0.7209
3.52816	0.32342	1.09519	0.36676					24433.5	0.99972	1.02204	1.02354			3.52816	0.28563	1.09519	0.36676						24433.5	1.01011	1.02204	1.02354				3.52816	0.29929	1.09519	0.36676		3.52816	0.19703	0.67647	0.75026
3.55884	0.31066	0.91352	0.45726					24435.3	0.9986	1.01301	1.00519			3.55884	0.25702	0.91352	0.45726						24435.3	1.00956	1.01301	1.00519				3.55884	0.27054	0.91352	0.45726		3.55884	0.21345	0.85288	0.77165
3.58952	0.33697	0.73016	0.54366					24437.1	1.0003	1.00642	0.99137			3.58952	0.23025	0.73016	0.54366						24437.1	1.00827	1.00642	0.99137				3.58952	0.23846	0.73016	0.54366		3.58952	0.22623	0.93796	0.77728
3.62019	0.38606	0.54657	0.62398					24438.9	1.0016	1.00274	0.98011			3.62019	0.20629	0.54657	0.62398						24438.9	1.00634	1.00274	0.98011				3.62019	0.20513	0.54657	0.62398		3.62019	0.23462	0.93918	0.76291
3.65087	0.44373	0.37526	0.69523					24440.8	1.00329	1.00216	0.96865			3.65087	0.18608	0.37526	0.69523						24440.8	1.00389	1.00216	0.96865				3.65087	0.17248	0.37526	0.69523		3.65087	0.23835	0.86917	0.72784
3.68155	0.502	0.26038	0.75374					24442.7	1.00956	1.00362	0.95798			3.68155	0.17039	0.26038	0.75374						24442.7	1.00106	1.00362	0.95798				3.68155	0.14217	0.26038	0.75374		3.68155	0.23743	0.74454	0.6746
3.71223	0.55707	0.2861	0.79565					24444.5	1.01378	1.01169	0.94958			3.71223	0.15957	0.2861	0.79565						24444.5	0.99828	1.01169	0.94958				3.71223	0.11542	0.2861	0.79565		3.71223	0.23215	0.58448	0.60851
3.74291	0.60721	0.41987	0.81742					24446.4	1.01244	1.01896	0.94571			3.74291	0.15336	0.41987	0.81742						24446.4	0.99518	1.01896	0.94571				3.74291	0.09291	0.41987	0.81742		3.74291	0.22293	0.40991	0.53747
3.77359	0.65156	0.5793	0.81631					24448.4	1.00633	1.01842	0.94687			3.77359	0.15087	0.5793	0.81631						24448.4	0.99194	1.01842	0.94687				3.77359	0.07461	0.5793	0.81631		3.77359	0.21038	0.24485	0.47171
3.80427	0.68956	0.73313	0.7908					24450.3	1.00676	1.01522	0.95098			3.80427	0.15083	0.73313	0.7908						24450.3	0.98904	1.01522	0.95098				3.80427	0.0598	0.73313	0.7908		3.80427	0.19525	0.13272	0.42307
3.83495	0.72067	0.86977	0.74092					24452.3	1.00435	1.01571	0.95623			3.83495	0.15186	0.86977	0.74092						24452.3	0.98631	1.01571	0.95623				3.83495	0.04726	0.86977	0.74092		3.83495	0.17842	0.14807	0.40167
3.86563	0.74432	0.98377	0.66859					24454.3	0.99628	1.01466	0.96194			3.86563	0.15279	0.98377	0.66859						24454.3	0.9838	1.01466	0.96194				3.86563	0.03577	0.98377	0.66859		3.86563	0.16093	0.21448	0.41011
3.89631	0.75988	1.07273	0.57818					24456.3	0.99534	1.00671	0.96897			3.89631	0.15273	1.07273	0.57818						24456.3	0.9818	1.00671	0.96897				3.89631	0.02453	1.07273	0.57818		3.89631	0.14402	0.25826	0.44125
3.92699	0.76686	1.13628	0.47763					24458.3	0.99318	1.00128	0.97753			3.92699	0.15112	1.13628	0.47763						24458.3	0.98013	1.00128	0.97753				3.92699	0.01356	1.13628	0.47763		3.92699	0.12911	0.2689	0.48346
3.95767	0.76496	1.17578	0.38122					24460.3	0.99534	0.99105	0.9857			3.95767	0.14764	1.17578	0.38122						24460.3	0.97858	0.99105	0.9857				3.95767	0.00644	1.17578	0.38122		3.95767	0.11774	0.25406	0.52622
3.98835	0.7542	1.19388	0.31484					24462.4	0.99131	0.98492	0.99211			3.98835	0.14223	1.19388	0.31484						24462.4	0.97717	0.98492	0.99211				3.98835	0.01279	1.19388	0.31484		3.98835	0.11123	0.23453	0.56166
4.01903	0.73508	1.19426	0.31089					24464.5	0.98496	0.97939	0.9969			4.01903	0.13501	1.19426	0.31089						24464.5	0.976	0.97939	0.9969				4.01903	0.02203	1.19426	0.31089		4.01903	0.1102	0.24131	0.58396
4.04971	0.70855	1.18115	0.37095					24466.5	0.979	0.97534	1.00135			4.04971	0.12624	1.18115	0.37095						24466.5	0.97513	0.97534	1.00135				4.04971	0.02982	1.18115	0.37095		4.04971	0.11413	0.29057	0.58859
4.08039	0.67609	1.15897	0.46294					24468.7	0.97442	0.97259	1.00631			4.08039	0.11632	1.15897	0.46294						24468.7	0.97447	0.97259	1.00631				4.08039	0.03521	1.15897	0.46294		4.08039	0.12172	0.36665	0.572
4.11107	0.63967	1.1318	0.55984					24470.8	0.97635	0.97194	1.01225			4.11107	0.10574	1.1318	0.55984						24470.8	0.97412	0.97194	1.01225				4.11107	0.03779	1.1318	0.55984		4.11107	0.13145	0.44574	0.53154
4.14175	0.60164	1.10304	0.64704					24473	0.9756	0.96693	1.0189			4.14175	0.09505	1.10304	0.64704						24473	0.97411	0.96693	1.0189				4.14175	0.03771	1.10304	0.64704		4.14175	0.14209	0.51025	0.46581
4.17243	0.56454	1.07512	0.71717					24475.1	0.97705	0.96527	1.02161			4.17243	0.08487	1.07512	0.71717						24475.1	0.97439	0.96527	1.02161				4.17243	0.03609	1.07512	0.71717		4.17243	0.1528	0.54875	0.37521
4.20311	0.53082	1.04949	0.76725					24477.3	0.98179	0.9642	1.02034			4.20311	0.07581	1.04949	0.76725						24477.3	0.97508	0.9642	1.02034				4.20311	0.03555	1.04949	0.76725		4.20311	0.16309	0.55468	0.26368
4.23379	0.50244	1.02678	0.79773					24479.5	0.98471	0.96135	1.01576			4.23379	0.06839	1.02678	0.79773						24479.5	0.97586	0.96135	1.01576				4.23379	0.0399	1.02678	0.79773		4.23379	0.17275	0.52561	0.14898
4.26447	0.48043	1.00708	0.81232					24481.8	0.98018	0.9632	1.00856			4.26447	0.06292	1.00708	0.81232						24481.8	0.97692	0.9632	1.00856				4.26447	0.05109	1.00708	0.81232		4.26447	0.18178	0.46297	0.1342
4.29515	0.46464	0.99027	0.81781					24484	0.9748	0.96534	0.99824			4.29515	0.05938	0.99027	0.81781						24484	0.9783	0.96534	0.99824				4.29515	0.06785	0.99027	0.81781		4.29515	0.19028	0.37173	0.26927
4.32583	0.45378	0.9762	0.82347					24486.3	0.97236	0.97328	0.98439			4.32583	0.05735	0.9762	0.82347						24486.3	0.98005	0.97328	0.98439				4.32583	0.08803	0.9762	0.82347		4.32583	0.19844	0.26063	0.44004
4.35651	0.44576	0.96468	0.83937					24488.6	0.97229	0.98089	0.97484			4.35651	0.05621	0.96468	0.83937						24488.6	0.98199	0.98089	0.97484				4.35651	0.10981	0.96468	0.83937		4.35651	0.20643	0.14612	0.61561
4.38719	0.43831	0.95524	0.87354					24490.9	0.97226	0.99045	0.97006			4.38719	0.05529	0.95524	0.87354						24490.9	0.98412	0.99045	0.97006				4.38719	0.13168	0.95524	0.87354		4.38719	0.21441	0.09263	0.78405
4.41786	0.42938	0.94688	0.92901					24493.2	0.97444	1.00184	0.96812			4.41786	0.05402	0.94688	0.92901						24493.2	0.98645	1.00184	0.96812				4.41786	0.15234	0.94688	0.92901		4.41786	0.22247	0.17117	0.93654
4.44854	0.41759	0.93776	1.00283					24495.5	0.98941	1.00751	0.96703			4.44854	0.05204	0.93776	1.00283						24495.5	0.98891	1.00751	0.96703				4.44854	0.17067	0.93776	1.00283		4.44854	0.23062	0.27072	1.06576
4.47922	0.40227	0.92516	1.08748					24497.9	1.00047	1.01179	0.96809			4.47922	0.04916	0.92516	1.08748						24497.9	0.99141	1.01179	0.96809				4.47922	0.1857	0.92516	1.08748		4.47922	0.23875	0.35213	1.16588
4.5099	0.38357	0.90564	1.17337					24500.3	1.01408	1.01621	0.97277			4.5099	0.04536	0.90564	1.17337						24500.3	0.99377	1.01621	0.97277				4.5099	0.19665	0.90564	1.17337		4.5099	0.24671	0.40483	1.23286
4.54058	0.36241	0.87539	1.2509					24502.7	1.01948	1.01927	0.9803			4.54058	0.04075	0.87539	1.2509						24502.7	0.99594	1.01927	0.9803				4.54058	0.20297	0.87539	1.2509		4.54058	0.25427	0.42422	1.26471
4.57126	0.34036	0.83065	1.3116					24505.1	1.0224	1.0155	0.98971			4.57126	0.03553	0.83065	1.3116						24505.1	0.99802	1.0155	0.98971				4.57126	0.20433	0.83065	1.3116		4.57126	0.26115	0.40946	1.26167
4.60194	0.31955	0.76824	1.34872					24507.5	1.02427	1.01372	0.99799			4.60194	0.03001	0.76824	1.34872						24507.5	0.9999	1.01372	0.99799				4.60194	0.20064	0.76824	1.34872		4.60194	0.2671	0.36342	1.22633
4.63262	0.30238	0.68586	1.35743					24510	1.02314	1.01095	1.00559			4.63262	0.02461	0.68586	1.35743						24510	1.00161	1.01095	1.00559				4.63262	0.19208	0.68586	1.35743		4.63262	0.27184	0.29367	1.16359
4.6633	0.29115	0.58242	1.33496					24512.5	1.02218	1.00742	1.0123			4.6633	0.01986	0.58242	1.33496						24512.5	1.00299	1.00742	1.0123				4.6633	0.17906	0.58242	1.33496		4.6633	0.27517	0.21682	1.08072
4.69398	0.28743	0.45819	1.2806					24515	1.02058	1.00599	1.01613			4.69398	0.01647	0.45819	1.2806						24515	1.00411	1.00599	1.01613				4.69398	0.16229	0.45819	1.2806		4.69398	0.27692	0.17308	0.98717
4.72466	0.29168	0.31484	1.19579					24517.5	1.01895	1.00957	1.01787			4.72466	0.01509	0.31484	1.19579						24517.5	1.00494	1.00957	1.01787				4.72466	0.14271	0.31484	1.19579		4.72466	0.27699	0.21151	0.89447
4.75534	0.30313	0.15549	1.08412					24520	1.01462	1.00778	1.01862			4.75534	0.01564	0.15549	1.08412						24520	1.00533	1.00778	1.01862				4.75534	0.12164	0.15549	1.08412		4.75534	0.27536	0.30372	0.81532
4.78602	0.32026	0.02	0.95161					24522.6	1.00808	1.00772	1.01901			4.78602	0.01725	0.02	0.95161						24522.6	1.00541	1.00772	1.01901				4.78602	0.10088	0.02	0.95161		4.78602	0.27208	0.40546	0.7615
4.8167	0.34142	0.19514	0.80731					24525.2	1.0013	1.0065	1.0185			4.8167	0.01901	0.19514	0.80731						24525.2	1.00519	1.0065	1.0185				4.8167	0.08301	0.19514	0.80731		4.8167	0.26728	0.49633	0.73996
4.84738	0.3652	0.37434	0.66493					24527.7	0.99728	1.00683	1.01644			4.84738	0.02037	0.37434	0.66493						24527.7	1.00484	1.00683	1.01644				4.84738	0.07149	0.37434	0.66493		4.84738	0.26116	0.56613	0.74946
4.87806	0.39061	0.54848	0.5459					24530.4	0.99476	1.00789	1.01288			4.87806	0.02107	0.54848	0.5459						24530.4	1.00431	1.00789	1.01288				4.87806	0.06927	0.54848	0.5459		4.87806	0.254	0.60925	0.78143
4.90874	0.41699	0.71133	0.4805					24533	0.9889	1.00753	1.00951			4.90874	0.02103	0.71133	0.4805						24533	1.00367	1.00753	1.00951				4.90874	0.07562	0.71133	0.4805		4.90874	0.24611	0.62329	0.82467
4.93942	0.44394	0.85708	0.49112					24535.6	0.98588	1.00686	1.007			4.93942	0.02029	0.85708	0.49112						24535.6	1.00291	1.00686	1.007				4.93942	0.08658	0.85708	0.49112		4.93942	0.23782	0.60863	0.86952
4.9701	0.47117	0.98062	0.56469					24538.3	0.98131	1.00545	1.00411			4.9701	0.01897	0.98062	0.56469						24538.3	1.00212	1.00545	1.00411				4.9701	0.09836	0.98062	0.56469		4.9701	0.22951	0.56827	0.90948
5.00078	0.4984	1.07781	0.66733					24541	0.97739	1.00548	1			5.00078	0.01728	1.07781	0.66733						24541	1.00121	1.00548	1				5.00078	0.10864	1.07781	0.66733		5.00078	0.22149	0.50771	0.94113
5.03146	0.5253	1.14576	0.77246					24543.7	0.97537	1.00628	0.99513			5.03146	0.01549	1.14576	0.77246						24543.7	1.00022	1.00628	0.99513				5.03146	0.11609	1.14576	0.77246		5.03146	0.21406	0.435	0.96344
5.06214	0.55146	1.183	0.86467					24546.4	0.97766	1.00769	0.99123			5.06214	0.01393	1.183	0.86467						24546.4	0.99916	1.00769	0.99123				5.06214	0.12008	1.183	0.86467		5.06214	0.20739	0.36107	0.97701
5.09282	0.5764	1.18958	0.93549					24549.2	0.97744	1.01118	0.98771			5.09282	0.0129	1.18958	0.93549						24549.2	0.99814	1.01118	0.98771				5.09282	0.12035	1.18958	0.93549		5.09282	0.20159	0.30026	0.9834
5.1235	0.5996	1.16716	0.9805					24551.9	0.97744	1.01388	0.98361			5.1235	0.01257	1.16716	0.9805						24551.9	0.99718	1.01388	0.98361				5.1235	0.11695	1.16716	0.9805		5.1235	0.19661	0.2679	0.98457
5.15418	0.62052	1.11894	0.99798					24554.7	0.97821	1.01703	0.97902			5.15418	0.01286	1.11894	0.99798						24554.7	0.9963	1.01703	0.97902				5.15418	0.11012	1.11894	0.99798		5.15418	0.19233	0.26982	0.98244
5.18486	0.63861	1.0497	0.98815					24557.5	0.98081	1.0147	0.97632			5.18486	0.01349	1.0497	0.98815						24557.5	0.99544	1.0147	0.97632				5.18486	0.1003	1.0497	0.98815		5.18486	0.18851	0.29455	0.97858
5.21553	0.65339	0.96559	0.95278					24560.3	0.9828	1.01427	0.97499			5.21553	0.0141	0.96559	0.95278						24560.3	0.99461	1.01427	0.97499				5.21553	0.08804	0.96559	0.95278		5.21553	0.18487	0.32477	0.97414
5.24621	0.66438	0.87406	0.89487					24563.2	0.98712	1.00757	0.97475			5.24621	0.01446	0.87406	0.89487						24563.2	0.99373	1.00757	0.97475				5.24621	0.074	0.87406	0.89487		5.24621	0.18112	0.34867	0.96973
5.27689	0.67117	0.78354	0.81839					24566	0.9912	1.00185	0.97568			5.27689	0.01437	0.78354	0.81839						24566	0.99303	1.00185	0.97568				5.27689	0.0589	0.78354	0.81839		5.27689	0.17699	0.36097	0.96555
5.30757	0.67338	0.70277	0.72798					24568.9	0.99379	0.99383	0.97999			5.30757	0.01377	0.70277	0.72798						24568.9	0.99235	0.99383	0.97999				5.30757	0.04353	0.70277	0.72798		5.30757	0.17226	0.36105	0.96148
5.33825	0.67069	0.63949	0.62873					24571.8	0.99576	0.9833	0.98591			5.33825	0.01265	0.63949	0.62873						24571.8	0.99197	0.9833	0.98591				5.33825	0.02882	0.63949	0.62873		5.33825	0.1668	0.35137	0.95712
5.36893	0.66283	0.5981	0.52595					24574.7	0.99905	0.97564	0.99118			5.36893	0.01107	0.5981	0.52595						24574.7	0.9918	0.97564	0.99118				5.36893	0.01638	0.5981	0.52595		5.36893	0.16055	0.33643	0.95194
5.39961	0.64958	0.57765	0.42509					24577.7	1.00439	0.96972	0.99692			5.39961	0.00917	0.57765	0.42509						24577.7	0.99193	0.96972	0.99692				5.39961	0.01136	0.57765	0.42509		5.39961	0.15354	0.32142	0.9452
5.43029	0.63084	0.57197	0.33168					24580.6	1.00702	0.96326	1.0033			5.43029	0.0072	0.57197	0.33168						24580.6	0.99235	0.96326	1.0033				5.43029	0.01693	0.57197	0.33168		5.43029	0.14593	0.31048	0.93605
5.46097	0.60659	0.57247	0.25159					24583.6	1.01011	0.96225	1.00993			5.46097	0.00568	0.57247	0.25159						24583.6	0.99305	0.96225	1.00993				5.46097	0.02443	0.57247	0.25159		5.46097	0.13792	0.30498	0.92352
5.49165	0.57696	0.57135	0.19128					24586.6	1.01214	0.96526	1.01515			5.49165	0.00541	0.57135	0.19128						24586.6	0.99391	0.96526	1.01515				5.49165	0.03039	0.57135	0.19128		5.49165	0.12986	0.30282	0.90659
5.52233	0.54222	0.56333	0.15642					24589.6	1.01496	0.9718	1.01905			5.52233	0.00659	0.56333	0.15642						24589.6	0.99496	0.9718	1.01905				5.52233	0.03411	0.56333	0.15642		5.52233	0.12213	0.29963	0.8843
5.55301	0.5028	0.54614	0.14601					24592.6	1.01923	0.98012	1.02239			5.55301	0.0085	0.54614	0.14601						24592.6	0.99621	0.98012	1.02239				5.55301	0.03546	0.54614	0.14601		5.55301	0.11516	0.29069	0.85585
5.58369	0.4593	0.52022	0.14938					24595.7	1.01944	0.98698	1.02513			5.58369	0.0105	0.52022	0.14938						24595.7	0.9977	0.98698	1.02513				5.58369	0.03458	0.52022	0.14938		5.58369	0.1094	0.27241	0.82069
5.61437	0.41245	0.4883	0.15507					24598.7	1.01755	0.9956	1.02588			5.61437	0.01226	0.4883	0.15507						24598.7	0.99906	0.9956	1.02588				5.61437	0.03179	0.4883	0.15507		5.61437	0.1052	0.24309	0.77869
5.64505	0.36313	0.45479	0.15718					24601.8	1.01239	1.00298	1.02569			5.64505	0.01362	0.45479	0.15718						24601.8	1.00048	1.00298	1.02569				5.64505	0.02761	0.45479	0.15718		5.64505	0.10276	0.20325	0.73016
5.67573	0.31231	0.42484	0.15461					24604.9	1.01075	1.00792	1.02458			5.67573	0.01445	0.42484	0.15461						24604.9	1.00168	1.00792	1.02458				5.67573	0.0229	0.42484	0.15461		5.67573	0.10208	0.15607	0.6759
5.70641	0.26101	0.4029	0.14919					24608.1	1.00325	1.00949	1.02063			5.70641	0.01471	0.4029	0.14919						24608.1	1.00276	1.00949	1.02063				5.70641	0.0191	0.4029	0.14919		5.70641	0.10291	0.10978	0.61718
5.73709	0.21035	0.39086	0.14424					24611.2	0.9995	1.01444	1.01292			5.73709	0.01438	0.39086	0.14424						24611.2	1.00356	1.01444	1.01292				5.73709	0.01823	0.39086	0.14424		5.73709	0.10486	0.08552	0.5557
5.76777	0.16157	0.38693	0.14325					24614.4	0.99537	1.01665	1.00376			5.76777	0.01348	0.38693	0.14325						24614.4	1.00416	1.01665	1.00376				5.76777	0.02118	0.38693	0.14325		5.76777	0.10746	0.10607	0.49352
5.79845	0.11636	0.38634	0.1481					24617.6	0.99081	1.01853	0.99611			5.79845	0.01205	0.38634	0.1481						24617.6	1.0044	1.01853	0.99611				5.79845	0.02656	0.38634	0.1481		5.79845	0.11029	0.15095	0.43293
5.82913	0.07816	0.38325	0.158					24620.8	0.98519	1.01808	0.9894			5.82913	0.01017	0.38325	0.158						24620.8	1.00439	1.01808	0.9894				5.82913	0.03271	0.38325	0.158		5.82913	0.11298	0.19737	0.37636
5.85981	0.05642	0.37255	0.17023					24624	0.98063	1.01601	0.98295			5.85981	0.00793	0.37255	0.17023						24624	1.00423	1.01601	0.98295				5.85981	0.03865	0.37255	0.17023		5.85981	0.11528	0.23619	0.32623
5.89049	0.06368	0.35095	0.18164					24627.2	0.97699	1.00997	0.98038			5.89049	0.00543	0.35095	0.18164						24627.2	1.0038	1.00997	0.98038				5.89049	0.04384	0.35095	0.18164		5.89049	0.11704	0.26355	0.2847
5.92117	0.0896	0.31751	0.18967					24630.5	0.9752	1.00633	0.97986			5.92117	0.00279	0.31751	0.18967						24630.5	1.00322	1.00633	0.97986				5.92117	0.04802	0.31751	0.18967		5.92117	0.11825	0.27831	0.25335
5.95185	0.12034	0.27436	0.1927					24633.8	0.97687	1.00024	0.97976			5.95185	0.000118803	0.27436	0.1927						24633.8	1.00271	1.00024	0.97976				5.95185	0.05108	0.27436	0.1927		5.95185	0.11897	0.28156	0.23274
5.98253	0.15133	0.22841	0.19013					24637.1	0.97851	1.00019	0.97996			5.98253	0.00246	0.22841	0.19013						24637.1	1.00217	1.00019	0.97996				5.98253	0.05306	0.22841	0.19013		5.98253	0.11936	0.27666	0.22206
6.0132	0.18128	0.195	0.18228					24640.4	0.98137	0.99429	0.98017			6.0132	0.00485	0.195	0.18228						24640.4	1.00173	0.99429	0.98017				6.0132	0.05404	0.195	0.18228		6.0132	0.11966	0.26919	0.21937
6.04388	0.20977	0.19718	0.17046					24643.7	0.98366	0.99161	0.98045			6.04388	0.00695	0.19718	0.17046						24643.7	1.00139	0.99161	0.98045				6.04388	0.05421	0.19718	0.17046		6.04388	0.12011	0.2662	0.22233
6.07456	0.23661	0.24279	0.15697					24647.1	0.98681	0.98798	0.98133			6.07456	0.00869	0.24279	0.15697						24647.1	1.00107	0.98798	0.98133				6.07456	0.05376	0.24279	0.15697		6.07456	0.121	0.27377	0.22877
6.10524	0.26157	0.31574	0.14495					24650.4	0.98991	0.98355	0.98372			6.10524	0.01002	0.31574	0.14495						24650.4	1.00077	0.98355	0.98372				6.10524	0.05288	0.31574	0.14495		6.10524	0.12252	0.29381	0.23702
6.13592	0.28439	0.3994	0.13787					24653.8	0.99366	0.98434	0.9882			6.13592	0.0109	0.3994	0.13787						24653.8	1.00069	0.98434	0.9882				6.13592	0.05173	0.3994	0.13787		6.13592	0.12482	0.32318	0.24572
6.1666	0.3047	0.48386	0.13806					24657.3	0.99729	0.98694	0.99264			6.1666	0.01133	0.48386	0.13806						24657.3	1.0007	0.98694	0.99264				6.1666	0.05043	0.48386	0.13806		6.1666	0.12793	0.35592	0.25372
6.19728	0.32211	0.56334	0.14526					24660.7	1.00216	0.99097	0.99745			6.19728	0.01132	0.56334	0.14526						24660.7	1.0008	0.99097	0.99745				6.19728	0.04909	0.56334	0.14526		6.19728	0.1318	0.386	0.25994
6.22796	0.33628	0.63441	0.15674					24664.1	1.00451	0.99572	1.00362			6.22796	0.0109	0.63441	0.15674						24664.1	1.00103	0.99572	1.00362				6.22796	0.04779	0.63441	0.15674		6.22796	0.13624	0.40865	0.26335
6.25864	0.34689	0.69523	0.16899					24667.6	1.0078	0.99961	1.00994			6.25864	0.01013	0.69523	0.16899						24667.6	1.00124	0.99961	1.00994				6.25864	0.04671	0.69523	0.16899		6.25864	0.14105	0.42082	0.2631
6.28932	0.35377	0.74522	0.17893					24671.1	1.01132	1.00001	1.01548			6.28932	0.00908	0.74522	0.17893						24671.1	1.0013	1.00001	1.01548				6.28932	0.04611	0.74522	0.17893		6.28932	0.14597	0.42116	0.25855
6.32	0.35693	0.7848	0.18434					24674.6	1.01368	1.00145	1.01984			6.32	0.00783	0.7848	0.18434						24674.6	1.00128	1.00145	1.01984				6.32	0.04636	0.7848	0.18434		6.32	0.15075	0.41004	0.24939
6.35068	0.35656	0.81508	0.1838					24678.1	1.0149	1.00129	1.02353			6.35068	0.00649	0.81508	0.1838						24678.1	1.00114	1.00129	1.02353				6.35068	0.04792	0.81508	0.1838		6.35068	0.15517	0.3894	0.23573
6.38136	0.35305	0.83752	0.17661					24681.7	1.01434	1.00088	1.02449			6.38136	0.00519	0.83752	0.17661						24681.7	1.00093	1.00088	1.02449				6.38136	0.05115	0.83752	0.17661		6.38136	0.15904	0.36266	0.21813
6.41204	0.347	0.85356	0.16267					24685.2	1.01363	1.00203	1.02396			6.41204	0.00409	0.85356	0.16267						24685.2	1.00073	1.00203	1.02396				6.41204	0.05619	0.85356	0.16267		6.41204	0.16225	0.33435	0.19768
6.44272	0.33918	0.86426	0.14243					24688.8	1.01246	1.00323	1.02223			6.44272	0.00344	0.86426	0.14243						24688.8	1.00051	1.00323	1.02223				6.44272	0.06288	0.86426	0.14243		6.44272	0.16472	0.30953	0.17613
6.4734	0.33044	0.87014	0.11682					24692.4	1.01109	1.00498	1.01799			6.4734	0.00337	0.87014	0.11682						24692.4	1.00019	1.00498	1.01799				6.4734	0.07087	0.87014	0.11682		6.4734	0.16645	0.2924	0.15598
6.50408	0.32169	0.87107	0.08745					24696	1.00777	1.00368	1.01153			6.50408	0.00376	0.87107	0.08745						24696	0.99992	1.00368	1.01153				6.50408	0.07971	0.87107	0.08745		6.50408	0.16748	0.28463	0.1406
6.53476	0.31377	0.86645	0.05761					24699.7	1.00478	1.00168	1.00468			6.53476	0.00434	0.86645	0.05761						24699.7	0.9995	1.00168	1.00468				6.53476	0.0889	0.86645	0.05761		6.53476	0.16793	0.28438	0.13361
6.56544	0.30738	0.85545	0.03815					24703.3	1.00167	0.99976	0.99793			6.56544	0.00492	0.85545	0.03815						24703.3	0.99909	0.99976	0.99793				6.56544	0.09798	0.85545	0.03815		6.56544	0.16792	0.28725	0.13718
6.59612	0.30297	0.83735	0.05018					24707	0.99645	0.99393	0.99112			6.59612	0.00542	0.83735	0.05018						24707	0.99872	0.99393	0.99112				6.59612	0.10654	0.83735	0.05018		6.59612	0.16762	0.28835	0.15043
6.6268	0.30079	0.81181	0.08129					24710.7	0.99445	0.99193	0.988			6.6268	0.00584	0.81181	0.08129						24710.7	0.99853	0.99193	0.988				6.6268	0.11423	0.81181	0.08129		6.6268	0.1672	0.28373	0.17029
6.65748	0.30088	0.7791	0.11618					24714.4	0.99359	0.98747	0.98726			6.65748	0.0062	0.7791	0.11618						24714.4	0.99845	0.98747	0.98726				6.65748	0.12078	0.7791	0.11618		6.65748	0.16681	0.27104	0.19354
6.68816	0.30316	0.74018	0.15077					24718.2	0.98998	0.98877	0.98717			6.68816	0.00657	0.74018	0.15077						24718.2	0.99848	0.98877	0.98717				6.68816	0.12599	0.74018	0.15077		6.68816	0.16656	0.24956	0.21775
6.71884	0.30756	0.6967	0.18362					24721.9	0.9893	0.98773	0.9879			6.71884	0.007	0.6967	0.18362						24721.9	0.99865	0.98773	0.9879				6.71884	0.12975	0.6967	0.18362		6.71884	0.16653	0.21997	0.24128
6.74952	0.31405	0.65083	0.21411					24725.7	0.98825	0.9877	0.98972			6.74952	0.00758	0.65083	0.21411						24725.7	0.9989	0.9877	0.98972				6.74952	0.13203	0.65083	0.21411		6.74952	0.16673	0.18422	0.26303
6.7802	0.32268	0.60502	0.24197					24729.5	0.9901	0.98816	0.99149			6.7802	0.00832	0.60502	0.24197						24729.5	0.99926	0.98816	0.99149				6.7802	0.13287	0.60502	0.24197		6.7802	0.16709	0.14556	0.28229
6.81087	0.33352	0.56159	0.26713					24733.3	0.99082	0.98803	0.99234			6.81087	0.00926	0.56159	0.26713						24733.3	0.99965	0.98803	0.99234				6.81087	0.13238	0.56159	0.26713		6.81087	0.16751	0.10903	0.29863
6.84155	0.34658	0.52242	0.28958					24737.1	0.99132	0.99003	0.99186			6.84155	0.01039	0.52242	0.28958						24737.1	1	0.99003	0.99186				6.84155	0.13074	0.52242	0.28958		6.84155	0.16782	0.08302	0.31185
6.87223	0.36171	0.48859	0.30932					24741	0.9946	0.99509	0.99114			6.87223	0.01168	0.48859	0.30932						24741	1.00049	0.99509	0.99114				6.87223	0.12814	0.48859	0.30932		6.87223	0.16785	0.07785	0.32188
6.90291	0.37854	0.46031	0.32626					24744.9	0.99428	0.99823	0.99084			6.90291	0.01312	0.46031	0.32626						24744.9	1.00099	0.99823	0.99084				6.90291	0.12483	0.46031	0.32626		6.90291	0.16741	0.09183	0.32883
6.93359	0.39649	0.43708	0.3402					24748.8	0.99608	1.00125	0.99215			6.93359	0.01467	0.43708	0.3402						24748.8	1.00146	1.00125	0.99215				6.93359	0.12108	0.43708	0.3402		6.93359	0.16631	0.11224	0.33285
6.96427	0.41473	0.41822	0.35086					24752.7	1.00105	1.0041	0.9954			6.96427	0.01631	0.41822	0.35086						24752.7	1.00178	1.0041	0.9954				6.96427	0.11719	0.41822	0.35086		6.96427	0.16443	0.131	0.3341
6.99495	0.43234	0.40332	0.35791					24756.6	1.00197	1.00822	0.99887			6.99495	0.018	0.40332	0.35791						24756.6	1.00208	1.00822	0.99887				6.99495	0.1135	0.40332	0.35791		6.99495	0.16165	0.1453	0.33266
7.02563	0.44834	0.39262	0.36106					24760.5	1.00282	1.01058	1.00262			7.02563	0.0197	0.39262	0.36106						24760.5	1.00235	1.01058	1.00262				7.02563	0.11041	0.39262	0.36106		7.02563	0.15793	0.155	0.3285
7.05631	0.46181	0.38701	0.36016					24764.5	1.00345	1.01312	1.00624			7.05631	0.02138	0.38701	0.36016						24764.5	1.00243	1.01312	1.00624				7.05631	0.10835	0.38701	0.36016		7.05631	0.15327	0.16146	0.3214
7.08699	0.47195	0.38763	0.35532					24768.5	1.00328	1.01348	1.00893			7.08699	0.02297	0.38763	0.35532						24768.5	1.00236	1.01348	1.00893				7.08699	0.10781	0.38763	0.35532		7.08699	0.14775	0.16666	0.31103
7.11767	0.47818	0.39522	0.34698					24772.5	1.00344	1.01189	1.0111			7.11767	0.02443	0.39522	0.34698						24772.5	1.00215	1.01189	1.0111				7.11767	0.1092	0.39522	0.34698		7.11767	0.14152	0.17253	0.29699
7.14835	0.48014	0.40957	0.33603					24776.5	1.00522	1.00727	1.01347			7.14835	0.0257	0.40957	0.33603						24776.5	1.00197	1.00727	1.01347				7.14835	0.11282	0.40957	0.33603		7.14835	0.13478	0.18009	0.27894
7.17903	0.47772	0.42938	0.32382					24780.6	1.00561	1.00407	1.01556			7.17903	0.02671	0.42938	0.32382						24780.6	1.00175	1.00407	1.01556				7.17903	0.11874	0.42938	0.32382		7.17903	0.12781	0.18902	0.25682
7.20971	0.4711	0.45258	0.31215					24784.6	1.00768	1.00098	1.01694			7.20971	0.02742	0.45258	0.31215						24784.6	1.00142	1.00098	1.01694				7.20971	0.12676	0.45258	0.31215		7.20971	0.12096	0.1979	0.23102
7.24039	0.46066	0.47689	0.30304					24788.7	1.00791	0.99931	1.01702			7.24039	0.02778	0.47689	0.30304						24788.7	1.00104	0.99931	1.01702				7.24039	0.13647	0.47689	0.30304		7.24039	0.1146	0.20472	0.2027
7.27107	0.44702	0.50029	0.29839					24792.8	1.00652	0.99921	1.0154			7.27107	0.02775	0.50029	0.29839						24792.8	1.00069	0.99921	1.0154				7.27107	0.14729	0.50029	0.29839		7.27107	0.10913	0.2075	0.17429
7.30175	0.43096	0.52139	0.29938					24796.9	1.00508	1.00006	1.01316			7.30175	0.02732	0.52139	0.29938						24796.9	1.00039	1.00006	1.01316				7.30175	0.15857	0.52139	0.29938		7.30175	0.10491	0.20471	0.15023
7.33243	0.41336	0.53955	0.30607					24801	1.00621	0.99939	1.00955			7.33243	0.02647	0.53955	0.30607						24801	0.99999	0.99939	1.00955				7.33243	0.16965	0.53955	0.30607		7.33243	0.10219	0.19544	0.13718
7.36311	0.39515	0.55485	0.3173					24805.2	1.00576	0.99822	1.00304			7.36311	0.02522	0.55485	0.3173						24805.2	0.99957	0.99822	1.00304				7.36311	0.17987	0.55485	0.3173		7.36311	0.10107	0.1795	0.14106
7.39379	0.37726	0.56795	0.33105					24809.4	1.0069	0.99983	0.99617			7.39379	0.02361	0.56795	0.33105						24809.4	0.99915	0.99983	0.99617				7.39379	0.18864	0.56795	0.33105		7.39379	0.10145	0.15737	0.16133
7.42447	0.36057	0.5798	0.34492					24813.6	1.00725	0.99686	0.99138			7.42447	0.0217	0.5798	0.34492						24813.6	0.99879	0.99686	0.99138				7.42447	0.19542	0.5798	0.34492		7.42447	0.10306	0.13018	0.19175
7.45515	0.34583	0.59131	0.35661					24817.8	1.00709	0.99925	0.98847			7.45515	0.01956	0.59131	0.35661						24817.8	0.99841	0.99925	0.98847				7.45515	0.19977	0.59131	0.35661		7.45515	0.10552	0.0996	0.22603
7.48583	0.33362	0.60301	0.36414					24822	1.00744	0.99882	0.98866			7.48583	0.01733	0.60301	0.36414						24822	0.9979	0.99882	0.98866				7.48583	0.20135	0.60301	0.36414		7.48583	0.10841	0.06794	0.25979
7.51651	0.32433	0.61483	0.366					24826.3	1.00601	0.99869	0.9898			7.51651	0.01514	0.61483	0.366						24826.3	0.99744	0.99869	0.9898				7.51651	0.19997	0.61483	0.366		7.51651	0.11134	0.03925	0.29025
7.54719	0.31806	0.62601	0.36118					24830.5	1.00477	1.00123	0.99125			7.54719	0.0132	0.62601	0.36118						24830.5	0.99706	1.00123	0.99125				7.54719	0.19553	0.62601	0.36118		7.54719	0.11398	0.02633	0.31566
7.57787	0.31464	0.63518	0.34916					24834.8	1.00561	1.00332	0.99228			7.57787	0.01174	0.63518	0.34916						24834.8	0.99664	1.00332	0.99228				7.57787	0.18809	0.63518	0.34916		7.57787	0.11609	0.0403	0.33502
7.60854	0.3136	0.64065	0.32991					24839.1	1.0067	1.00479	0.99271			7.60854	0.01095	0.64065	0.32991						24839.1	0.9962	1.00479	0.99271				7.60854	0.17786	0.64065	0.32991		7.60854	0.11751	0.06	0.3479
7.63922	0.31422	0.64061	0.30383					24843.5	1.00479	1.00331	0.99325			7.63922	0.0109	0.64061	0.30383						24843.5	0.99575	1.00331	0.99325				7.63922	0.16521	0.64061	0.30383		7.63922	0.11815	0.0764	0.35436
7.6699	0.31557	0.63345	0.27172					24847.8	1.00781	1.00298	0.994			7.6699	0.01144	0.63345	0.27172						24847.8	0.99536	1.00298	0.994				7.6699	0.15064	0.63345	0.27172		7.6699	0.11801	0.08783	0.35481
7.70058	0.31661	0.61792	0.23477					24852.2	1.0071	1.0013	0.99481			7.70058	0.01231	0.61792	0.23477						24852.2	0.99496	1.0013	0.99481				7.70058	0.13484	0.61792	0.23477		7.70058	0.11716	0.09451	0.34991
7.73126	0.31631	0.59331	0.19449					24856.6	1.00639	1.00292	0.99566			7.73126	0.01325	0.59331	0.19449						24856.6	0.99467	1.00292	0.99566				7.73126	0.11871	0.59331	0.19449		7.73126	0.11573	0.0978	0.34053
7.76194	0.31368	0.55946	0.1528					24861	1.00776	1.00139	0.99724			7.76194	0.01406	0.55946	0.1528						24861	0.99437	1.00139	0.99724				7.76194	0.10339	0.55946	0.1528		7.76194	0.11389	0.09997	0.32758
7.79262	0.30794	0.51686	0.11233					24865.4	1.00747	1.00109	0.99931			7.79262	0.01465	0.51686	0.11233						24865.4	0.99416	1.00109	0.99931				7.79262	0.09025	0.51686	0.11233		7.79262	0.11186	0.10381	0.31197
7.8233	0.29854	0.46658	0.07759					24869.8	1.00723	1.00266	1.00093			7.8233	0.01494	0.46658	0.07759						24869.8	0.99412	1.00266	1.00093				7.8233	0.08084	0.46658	0.07759		7.8233	0.10985	0.1116	0.29454
7.85398	0.28527	0.41036	0.05813					24874.3	1.0079	1.00319	1.00216			7.85398	0.01494	0.41036	0.05813						24874.3	0.99394	1.00319	1.00216				7.85398	0.07633	0.41036	0.05813		7.85398	0.1081	0.12407	0.27601
7.88466	0.2683	0.35069	0.06358					24878.8	1.00781	1.00129	1.00327			7.88466	0.01464	0.35069	0.06358						24878.8	0.99365	1.00129	1.00327				7.88466	0.07677	0.35069	0.06358		7.88466	0.10678	0.14024	0.25697
7.91534	0.24829	0.29115	0.08376					24883.3	1.00638	1.00041	1.00387			7.91534	0.0141	0.29115	0.08376						24883.3	0.99336	1.00041	1.00387				7.91534	0.0809	0.29115	0.08376		7.91534	0.10602	0.15818	0.23792
7.94602	0.22643	0.23724	0.10563					24887.8	1.00351	1.0027	1.00409			7.94602	0.01338	0.23724	0.10563						24887.8	0.99298	1.0027	1.00409				7.94602	0.08689	0.23724	0.10563		7.94602	0.10588	0.17587	0.2193
7.9767	0.20456	0.19774	0.12391					24892.3	1.00146	1.0005	1.00393			7.9767	0.01255	0.19774	0.12391						24892.3	0.99248	1.0005	1.00393				7.9767	0.09312	0.19774	0.12391		7.9767	0.10632	0.19159	0.20147
8.00738	0.18519	0.18376	0.13673					24896.9	1.00068	1.00379	1.00328			8.00738	0.01169	0.18376	0.13673						24896.9	0.99193	1.00379	1.00328				8.00738	0.09849	0.18376	0.13673		8.00738	0.10723	0.20409	0.18481
8.03806	0.17123	0.19977	0.14344					24901.5	0.99945	1.00336	1.00171			8.03806	0.01086	0.19977	0.14344						24901.5	0.99135	1.00336	1.00171				8.03806	0.10238	0.19977	0.14344		8.03806	0.10845	0.21257	0.16965
8.06874	0.16522	0.23748	0.14405					24906.1	1.00172	1.00379	0.99994			8.06874	0.01012	0.23748	0.14405						24906.1	0.99062	1.00379	0.99994				8.06874	0.10451	0.23748	0.14405		8.06874	0.10978	0.21671	0.15629
8.09942	0.16792	0.28569	0.13898					24910.7	1.00058	1.00317	0.99865			8.09942	0.00948	0.28569	0.13898						24910.7	0.98986	1.00317	0.99865				8.09942	0.10492	0.28569	0.13898		8.09942	0.11104	0.21654	0.14496
8.1301	0.17776	0.33722	0.12904					24915.3	0.99917	1.00238	0.99688			8.1301	0.00892	0.33722	0.12904						24915.3	0.989	1.00238	0.99688				8.1301	0.10386	0.33722	0.12904		8.1301	0.11204	0.21244	0.13578
8.16078	0.1917	0.38829	0.11531					24920	0.99604	1.00398	0.99419			8.16078	0.00838	0.38829	0.11531						24920	0.98793	1.00398	0.99419				8.16078	0.10179	0.38829	0.11531		8.16078	0.11262	0.20503	0.12876
8.19146	0.20664	0.43701	0.09925					24924.6	0.99548	1.00674	0.9917			8.19146	0.0078	0.43701	0.09925						24924.6	0.98697	1.00674	0.9917				8.19146	0.0993	0.43701	0.09925		8.19146	0.11267	0.19512	0.12379
8.22214	0.22009	0.48239	0.0828					24929.3	0.99735	1.00583	0.98936			8.22214	0.00712	0.48239	0.0828						24929.3	0.9861	1.00583	0.98936				8.22214	0.09709	0.48239	0.0828		8.22214	0.11211	0.18356	0.12066
8.25282	0.23036	0.52393	0.06861					24934	0.99785	1.00577	0.98766			8.25282	0.00629	0.52393	0.06861						24934	0.98519	1.00577	0.98766				8.25282	0.09581	0.52393	0.06861		8.25282	0.1109	0.17123	0.1191
8.2835	0.23643	0.56132	0.06016					24938.8	0.99667	1.00571	0.98688			8.2835	0.00529	0.56132	0.06016						24938.8	0.98425	1.00571	0.98688				8.2835	0.09596	0.56132	0.06016		8.2835	0.10905	0.1589	0.11873
8.31418	0.23785	0.59434	0.06006					24943.5	0.99518	1.00508	0.9863			8.31418	0.00417	0.59434	0.06006						24943.5	0.98333	1.00508	0.9863				8.31418	0.09775	0.59434	0.06006		8.31418	0.10659	0.14719	0.11915
8.34486	0.23463	0.62279	0.06725					24948.3	0.99415	1.00435	0.98573			8.34486	0.00304	0.62279	0.06725						24948.3	0.98239	1.00435	0.98573				8.34486	0.10104	0.62279	0.06725		8.34486	0.10358	0.13652	0.11986
8.37554	0.22714	0.64641	0.07811					24953.1	0.9895	1.00202	0.9852			8.37554	0.00231	0.64641	0.07811						24953.1	0.98145	1.00202	0.9852				8.37554	0.10543	0.64641	0.07811		8.37554	0.10009	0.12712	0.12036
8.40621	0.21607	0.66492	0.08959					24957.9	0.99051	1.00184	0.985			8.40621	0.0027	0.66492	0.08959						24957.9	0.98051	1.00184	0.985				8.40621	0.11035	0.66492	0.08959		8.40621	0.09621	0.11903	0.12021
8.43689	0.20229	0.67801	0.09998					24962.7	0.99363	1.00081	0.98507			8.43689	0.004	0.67801	0.09998						24962.7	0.97957	1.00081	0.98507				8.43689	0.1152	0.67801	0.09998		8.43689	0.09203	0.11221	0.11906
8.46757	0.18682	0.6854	0.10844					24967.5	0.99452	1.00176	0.98517			8.46757	0.00561	0.6854	0.10844						24967.5	0.97863	1.00176	0.98517				8.46757	0.11946	0.6854	0.10844		8.46757	0.08765	0.10654	0.11676
8.49825	0.17074	0.68685	0.11468					24972.4	0.99543	1.00267	0.98522			8.49825	0.00729	0.68685	0.11468						24972.4	0.97767	1.00267	0.98522				8.49825	0.12271	0.68685	0.11468		8.49825	0.08315	0.10191	0.11345
8.52893	0.1551	0.68219	0.11874					24977.3	0.99297	1.00186	0.98545			8.52893	0.00889	0.68219	0.11874						24977.3	0.97671	1.00186	0.98545				8.52893	0.12463	0.68219	0.11874		8.52893	0.0786	0.09826	0.10955
8.55961	0.14079	0.67138	0.12088					24982.2	0.99285	1.00112	0.98608			8.55961	0.01035	0.67138	0.12088						24982.2	0.97575	1.00112	0.98608				8.55961	0.12503	0.67138	0.12088		8.55961	0.07409	0.09553	0.10583
8.59029	0.1285	0.65453	0.12144					24987.1	0.99397	1.0039	0.98703			8.59029	0.0116	0.65453	0.12144						24987.1	0.97479	1.0039	0.98703				8.59029	0.12382	0.65453	0.12144		8.59029	0.06968	0.09368	0.10323
8.62097	0.11859	0.63189	0.12081					24992	0.99474	1.0013	0.98774			8.62097	0.01261	0.63189	0.12081						24992	0.97383	1.0013	0.98774				8.62097	0.121	0.63189	0.12081		8.62097	0.06547	0.09265	0.10266
8.65165	0.1111	0.60387	0.11935					24997	0.99653	0.99845	0.98814			8.65165	0.01335	0.60387	0.11935						24997	0.97285	0.99845	0.98814				8.65165	0.11664	0.60387	0.11935		8.65165	0.06157	0.09234	0.10459
8.68233	0.10578	0.57105	0.1173					25002	0.99467	0.99965	0.98834			8.68233	0.01382	0.57105	0.1173						25002	0.97187	0.99965	0.98834				8.68233	0.1109	0.57105	0.1173		8.68233	0.05816	0.09265	0.10883
8.71301	0.10221	0.53415	0.11483					25007	0.99496	1.00036	0.98854			8.71301	0.01402	0.53415	0.11483						25007	0.97089	1.00036	0.98854				8.71301	0.10396	0.53415	0.11483		8.71301	0.05547	0.09345	0.11452
8.74369	0.10003	0.49401	0.11195					25012	0.99433	0.9995	0.98873			8.74369	0.01398	0.49401	0.11195						25012	0.96991	0.9995	0.98873				8.74369	0.09604	0.49401	0.11195		8.74369	0.05377	0.09466	0.12045
8.77437	0.09896	0.45158	0.10859					25017	0.99173	1.00117	0.98893			8.77437	0.01373	0.45158	0.10859						25017	0.96893	1.00117	0.98893				8.77437	0.0874	0.45158	0.10859		8.77437	0.05336	0.09621	0.12538
8.80505	0.09889	0.40785	0.10464					25022.1	0.99126	0.99945	0.98913			8.80505	0.01331	0.40785	0.10464						25022.1	0.96793	0.99945	0.98913				8.80505	0.07829	0.40785	0.10464		8.80505	0.05449	0.09814	0.1282
8.83573	0.0998	0.36384	0.09997					25027.1	0.99046	1.00055	0.98933			8.83573	0.01279	0.36384	0.09997						25027.1	0.96695	1.00055	0.98933				8.83573	0.06896	0.36384	0.09997		8.83573	0.05725	0.10051	0.12809
8.86641	0.10171	0.32055	0.09448					25032.2	0.98993	0.99961	0.98953			8.86641	0.0122	0.32055	0.09448						25032.2	0.96595	0.99961	0.98953				8.86641	0.05964	0.32055	0.09448		8.86641	0.06158	0.10346	0.12454
8.89709	0.10457	0.27894	0.08812					25037.3	0.98989	0.99884	0.98973			8.89709	0.01161	0.27894	0.08812						25037.3	0.96495	0.99884	0.98973				8.89709	0.05056	0.27894	0.08812		8.89709	0.06724	0.10711	0.11735
8.92777	0.10827	0.23984	0.0809					25042.5	0.98781	0.99787	0.98994			8.92777	0.01104	0.23984	0.0809						25042.5	0.96394	0.99787	0.98994				8.92777	0.04191	0.23984	0.0809		8.92777	0.07396	0.11156	0.10669
8.95845	0.11253	0.20397	0.07289					25047.6	0.98796	0.99792	0.99014			8.95845	0.01053	0.20397	0.07289						25047.6	0.96294	0.99792	0.99014				8.95845	0.03385	0.20397	0.07289		8.95845	0.08141	0.11686	0.09317
8.98913	0.11701	0.17191	0.0642					25052.8	0.98671	0.99682	0.99035			8.98913	0.01009	0.17191	0.0642						25052.8	0.96192	0.99682	0.99035				8.98913	0.02652	0.17191	0.0642		8.98913	0.0893	0.12291	0.07798
9.01981	0.12126	0.14404	0.05497					25058	0.98717	0.99695	0.99055			9.01981	0.00972	0.14404	0.05497						25058	0.9609	0.99695	0.99055				9.01981	0.02002	0.14404	0.05497		9.01981	0.09732	0.12952	0.06345
9.05049	0.12482	0.12056	0.04534					25063.2	0.98755	0.99505	0.99076			9.05049	0.00942	0.12056	0.04534						25063.2	0.95988	0.99505	0.99076				9.05049	0.01446	0.12056	0.04534		9.05049	0.10524	0.13642	0.05396
9.08117	0.12721	0.10147	0.03549					25068.4	0.98609	0.99534	0.99096			9.08117	0.0092	0.10147	0.03549						25068.4	0.95886	0.99534	0.99096				9.08117	0.00997	0.10147	0.03549		9.08117	0.11283	0.14326	0.05501
9.11185	0.12798	0.08654	0.02565					25073.6	0.98524	0.99438	0.99117			9.11185	0.00908	0.08654	0.02565						25073.6	0.95784	0.99438	0.99117				9.11185	0.00675	0.08654	0.02565		9.11185	0.11987	0.14965	0.06723
9.14253	0.12675	0.07533	0.01631					25078.9	0.98437	0.99605	0.99138			9.14253	0.00907	0.07533	0.01631						25078.9	0.95681	0.99605	0.99138				9.14253	0.00509	0.07533	0.01631		9.14253	0.12621	0.15524	0.08596
9.17321	0.12326	0.06724	0.00949					25084.2	0.9835	0.9953	0.99159			9.17321	0.00922	0.06724	0.00949						25084.2	0.95577	0.9953	0.99159				9.17321	0.00486	0.06724	0.00949		9.17321	0.13169	0.15971	0.10718
9.20388	0.1174	0.06163	0.01132					25089.5	0.98263	0.99636	0.9918			9.20388	0.00952	0.06163	0.01132						25089.5	0.95473	0.99636	0.9918				9.20388	0.00517	0.06163	0.01132		9.20388	0.13621	0.16283	0.12871
9.23456	0.10928	0.05804	0.01919					25094.8	0.98177	0.99642	0.99201			9.23456	0.00999	0.05804	0.01919						25094.8	0.95369	0.99642	0.99201				9.23456	0.00529	0.05804	0.01919		9.23456	0.13969	0.16443	0.14937
9.26524	0.0993	0.05627	0.02805					25100.1	0.9809	0.99744	0.99222			9.26524	0.01058	0.05627	0.02805						25100.1	0.95265	0.99744	0.99222				9.26524	0.00491	0.05627	0.02805		9.26524	0.14208	0.16447	0.16851
9.29592	0.08822	0.05646	0.03667					25105.5	0.98001	0.99741	0.99243			9.29592	0.01125	0.05646	0.03667						25105.5	0.9516	0.99741	0.99243				9.29592	0.00397	0.05646	0.03667		9.29592	0.14338	0.16299	0.18575
9.3266	0.07729	0.05891	0.04462					25110.9	0.97913	0.99656	0.99264			9.3266	0.01191	0.05891	0.04462						25110.9	0.95054	0.99656	0.99264				9.3266	0.00255	0.05891	0.04462		9.3266	0.1436	0.16011	0.20092
9.35728	0.06833	0.0639	0.05155					25116.3	0.97824	0.99563	0.99286			9.35728	0.0125	0.0639	0.05155						25116.3	0.94948	0.99563	0.99286				9.35728	0.00145	0.0639	0.05155		9.35728	0.14281	0.15605	0.21395
9.38796	0.06344	0.07139	0.05718					25121.7	0.97736	0.99648	0.99307			9.38796	0.01294	0.07139	0.05718						25121.7	0.94842	0.99648	0.99307				9.38796	0.00315	0.07139	0.05718		9.38796	0.14108	0.15105	0.22482
9.41864	0.06382	0.08106	0.06126					25127.1	0.97647	0.99523	0.99328			9.41864	0.01318	0.08106	0.06126						25127.1	0.94737	0.99523	0.99328				9.41864	0.00615	0.08106	0.06126		9.41864	0.13853	0.14542	0.23355
9.44932	0.06864	0.0923	0.06359					25132.6	0.97557	0.995	0.9935			9.44932	0.01318	0.0923	0.06359						25132.6	0.94629	0.995	0.9935				9.44932	0.00964	0.0923	0.06359		9.44932	0.13529	0.13944	0.24012
9.48	0.07556	0.10442	0.06399					25138	0.97469	0.99321	0.99371			9.48	0.01289	0.10442	0.06399						25138	0.94523	0.99321	0.99371				9.48	0.01345	0.10442	0.06399		9.48	0.13151	0.13339	0.24451
9.51068	0.0822	0.11666	0.06241					25143.5	0.97378	0.99369	0.99393			9.51068	0.01231	0.11666	0.06241						25143.5	0.94415	0.99369	0.99393				9.51068	0.01745	0.11666	0.06241		9.51068	0.12734	0.1275	0.24668
9.54136	0.08675	0.12832	0.05883					25149	0.97288	0.99105	0.99415			9.54136	0.01145	0.12832	0.05883						25149	0.94308	0.99105	0.99415				9.54136	0.02152	0.12832	0.05883		9.54136	0.12293	0.12196	0.24656
9.57204	0.08808	0.13878	0.05337					25154.6	0.97197	0.98985	0.99437			9.57204	0.01035	0.13878	0.05337						25154.6	0.94198	0.98985	0.99437				9.57204	0.02553	0.13878	0.05337		9.57204	0.11844	0.11689	0.24414
9.60272	0.0856	0.14752	0.04623					25160.1	0.97106	0.9881	0.99459			9.60272	0.00909	0.14752	0.04623						25160.1	0.9409	0.9881	0.99459				9.60272	0.02938	0.14752	0.04623		9.60272	0.11399	0.11236	0.23946
9.6334	0.0793	0.15425	0.03772					25165.7	0.97015	0.98905	0.99481			9.6334	0.0078	0.15425	0.03772						25165.7	0.9398	0.98905	0.99481				9.6334	0.03293	0.15425	0.03772		9.6334	0.10969	0.10839	0.23265
9.66408	0.06989	0.15886	0.02832					25171.3	0.96923	0.98621	0.99503			9.66408	0.00668	0.15886	0.02832						25171.3	0.93871	0.98621	0.99503				9.66408	0.0361	0.15886	0.02832		9.66408	0.1056	0.10495	0.22394
9.69476	0.05923	0.16152	0.01882					25176.9	0.96831	0.98742	0.99525			9.69476	0.00605	0.16152	0.01882						25176.9	0.93761	0.98742	0.99525				9.69476	0.03878	0.16152	0.01882		9.69476	0.10177	0.10198	0.21365
9.72544	0.05124	0.16264	0.01145					25182.5	0.96739	0.98608	0.99547			9.72544	0.00616	0.16264	0.01145						25182.5	0.93651	0.98608	0.99547				9.72544	0.04092	0.16264	0.01145		9.72544	0.09822	0.09939	0.20221
9.75612	0.05168	0.16288	0.01211					25188.1	0.96648	0.98365	0.99569			9.75612	0.00696	0.16288	0.01211						25188.1	0.93542	0.98365	0.99569				9.75612	0.04247	0.16288	0.01211		9.75612	0.09493	0.09708	0.19007
9.7868	0.06284	0.16305	0.01941					25193.8	0.96554	0.98136	0.99592			9.7868	0.00818	0.16305	0.01941						25193.8	0.9343	0.98136	0.99592				9.7868	0.0434	0.16305	0.01941		9.7868	0.09188	0.09489	0.17766
9.81748	0.08093	0.16398	0.02766					25199.5	0.96461	0.98093	0.99615			9.81748	0.00952	0.16398	0.02766						25199.5	0.93318	0.98093	0.99615				9.81748	0.04374	0.16398	0.02766		9.81748	0.08908	0.0927	0.16533
9.84816	0.10152	0.16634	0.03513					25205.2	0.96367	0.98163	0.99637			9.84816	0.01077	0.16634	0.03513						25205.2	0.93207	0.98163	0.99637				9.84816	0.04351	0.16634	0.03513		9.84816	0.08651	0.09033	0.15328
9.87884	0.12172	0.17052	0.04125											9.87884	0.01182	0.17052	0.04125													9.87884	0.04277	0.17052	0.04125		9.87884	0.08421	0.08766	0.14155
9.90952	0.13963	0.17653	0.04577											9.90952	0.01256	0.17653	0.04577													9.90952	0.04161	0.17653	0.04577		9.90952	0.08224	0.08457	0.13
9.9402	0.15393	0.18408	0.04866											9.9402	0.01295	0.18408	0.04866													9.9402	0.04013	0.18408	0.04866		9.9402	0.0807	0.081	0.11838
9.97088	0.16374	0.19279	0.05002											9.97088	0.01296	0.19279	0.05002													9.97088	0.03843	0.19279	0.05002		9.97088	0.07969	0.07696	0.10642
																							24610	1.00496	1.01252	1.01935
																							24612.1	1.00546	1.01506	1.01404
																							24614	1.00535	1.01639	1.00991
																							24616.1	1.00557	1.01767	1.00422
																							24618	1.00574	1.01847	0.99954
																							24620	1.00532	1.0182	0.99489
																							24622	1.00495	1.01731	0.99032
																							24624	1.0046	1.01602	0.98554
																							24626	1.00426	1.01219	0.98227
																							24628.1	1.00397	1.00898	0.97962
																							24630	1.00379	1.00686	0.97857
																							24632	1.003	1.00354	0.97804
																							24634.2	1.00189	1.00024	0.97744
																							24636	1.00131	1.00021	0.97784
																							24638.1	1.00085	0.99844	0.97772
																							24640.2	1.00066	0.9946	0.97787
																							24642	1.00008	0.99296	0.97826
																							24644	0.99939	0.99129	0.97899
																							24646.1	0.99921	0.98904	0.97824
																							24648.2	0.99932	0.98653	0.97892
																							24650	0.99972	0.98405	0.97895
																							24652.1	0.99987	0.98393	0.98003
																							24655.1	1.00006	0.9853	0.98254
																							24658.1	1.00045	0.98785	0.98747
																							24661.1	1.00085	0.99159	0.99296
																							24664.1	1.00068	0.99572	0.99786
																							24667.3	1.00048	0.99922	1.00368
																							24670.1	1.00106	0.9999	1.00908
																							24673.1	1.00133	1.00085	1.01376
																							24676.2	1.00155	1.00138	1.0181
																							24679.2	1.00196	1.00117	1.02142
																							24682	1.00211	1.00098	1.02275
																							24685.1	1.00166	1.00198	1.02354
																							24688	1.00086	1.00297	1.02276
																							24691.2	1.00015	1.00441	1.0206
																							24694.3	0.99944	1.00431	1.01847
																							24697.1	0.99887	1.00308	1.01469
																							24700.2	0.99873	1.00141	1.00811
																							24703	0.99867	0.99993	1.00329
																							24706	0.99842	0.9955	0.99669
																							24709.2	0.99816	0.99271	0.99179
																							24712	0.99822	0.99037	0.98946
																							24715	0.99853	0.98767	0.98649
																							24718	0.99772	0.98871	0.98556
																							24721.1	0.99778	0.98795	0.98579
																							24724	0.99789	0.98771	0.98678
																							24727.3	0.99831	0.98789	0.98827
																							24730.1	0.99901	0.98814	0.99038
																							24733.1	0.99933	0.98804	0.99098
																							24736.2	0.99961	0.98953	0.9922
																							24739.1	1.00032	0.99258	0.99114
																							24742.2	1.00129	0.99609	0.99163
																							24745	1.00185	0.9983	0.9918
																							24748	1.0026	1.00064	0.99116
																							24751.2	1.00282	1.00302	0.99245
																							24754.1	1.00284	1.00561	0.99441
																							24757.1	1.00298	1.00853	0.99677
																							24760.1	1.00347	1.01032	0.99885
																							24763	1.00369	1.01217	1.00199
																							24766	1.0037	1.01325	1.00477
																							24769.3	1.00349	1.01316	1.00854
																							24772.2	1.0031	1.01199	1.01037
																							24775	1.00319	1.009	1.01316
																							24778.2	1.00328	1.00595	1.01415
																							24781	1.00321	1.00377	1.01661
																							24784.1	1.00255	1.00137	1.01677
																							24787.1	1.00195	0.99995	1.01834
																							24790	1.00148	0.99928	1.01889
																							24793.2	1.00116	0.9993	1.01915
																							24796.1	1.00142	0.99989	1.0175
																							24799.2	1.00133	0.99969	1.01517
																							24802.1	1.00102	0.99909	1.0117
																							24805.2	1.00058	0.99822	1.00913
																							24808.1	1.00044	0.99935	1.00381
																							24811.2	1.00042	0.99855	0.99924
																							24814.1	1.00047	0.99712	0.99497
																							24817.3	1.00044	0.99894	0.99281
																							24820.2	1.00001	0.99901	0.99179
																							24823	0.99957	0.99879	0.99042
																							24826.1	0.99951	0.9987	0.99169
																							24829.2	0.99895	1.00043	0.99265
																							24832.2	0.99858	1.00205	0.99416
																							24835.2	0.99853	1.00345	0.9948
																							24838	0.99805	1.00441	0.99496
																							24841	0.99742	1.00415	0.99583
																							24844.1	0.99678	1.00326	0.99608
																							24847.1	0.99699	1.00303	0.99658
																							24850.1	0.99714	1.0021	0.99753
																							24853.2	0.99716	1.00167	0.99803
																							24857.2	0.99675	1.00271	0.99958
																							24861	0.99659	1.00139	1.0017
																							24865.3	0.99654	1.00109	1.00218
																							24869.1	0.99639	1.00242	1.00424
																							24873.1	0.99628	1.00305	1.00593
																							24877.1	0.99642	1.002	1.00662
																							24881.2	0.99644	1.00083	1.00744
																							24885	0.99643	1.00127	1.0084
																							24889	0.9969	1.00211	1.00991
																							24893.2	0.99744	1.00112	1.00941
																							24897.1	0.9963	1.00377	1.00922
																							24901.1	0.99531	1.0034	1.00877
																							24905	0.99489	1.00369	1.00861
																							24909.1	0.9941	1.00339	1.00606
																							24913.2	0.99295	1.00274	1.00559
																							24917.1	0.99205	1.00298	1.00389
																							24921	0.99161	1.00457	1.00271
																							24925	0.99116	1.00666	1.00009
																							24929.3	0.98998	1.00583	0.99933
																							24933	0.98947	1.00578	0.99834
																							24937.2	0.98888	1.00573	0.9964
																							24941.2	0.98799	1.00539	0.99613
																							24945.1	0.9872	1.00484	0.99536
																							24949	0.98709	1.00401	0.99537
																							24953.1	0.98724	1.00201	0.9951
																							24957.2	0.9864	1.00186	0.99543
																							24961	0.98601	1.00117	0.99525
																							24965.2	0.98575	1.0013	0.99562
																							24969.3	0.98549	1.00209	0.99619
																							24973	0.98526	1.00257	0.9963
																							24977.3	0.98499	1.00185	0.99655
																							24981.1	0.98475	1.00129	0.99767
																							24985	0.98451	1.00271	0.99774
																							24989.2	0.98424	1.00276	0.99916
																							24993.2	0.984	1.00065	0.99974
																							24997	0.98376	0.99846	1.00167
																							25001.2	0.9835	0.99945	1.00157
																							25005.1	0.98326	1.00009	1.00155
																							25009.2	0.983	0.99998	1.00136
																							25013.2	0.98275	0.99989	1.00149
																							25017.4	0.98249	1.00105	1.00045
																							25021	0.98226	0.99982	1.00123
																							25025.3	0.98199	1.00016	0.99834
																							25029.1	0.98175	1.00018	0.99851
																							25033.1	0.98151	0.99947	0.99718
																							25037.1	0.98125	0.99886	0.9963
																							25041	0.98101	0.99815	0.99571
																							25045	0.98076	0.99789	0.99482
																							25049.2	0.9805	0.99758	0.99437
																							25053	0.98026	0.99682	0.99361
																							25057	0.98001	0.99692	0.993
																							25061.2	0.97975	0.99579	0.99175
																							25065.2	0.9795	0.99517	0.99028
																							25069	0.97926	0.99523	0.9887
																							25073.3	0.979	0.99444	0.98787
																							25077.1	0.97876	0.99549	0.98806
																							25081.1	0.97851	0.99573	0.98639
																							25085.2	0.97825	0.99551	0.98602
																							25089.1	0.97801	0.99629	0.98575
																							25093.2	0.97776	0.9964	0.98587
																							25097.5	0.97749	0.99693	0.987
																							25101.1	0.97726	0.99744	0.98706
																							25105.2	0.977	0.99741	0.98594
																							25109	0.97677	0.99686	0.9875
																							25113.2	0.9765	0.99616	0.9862
																							25117.3	0.97625	0.99578	0.98733
																							25121	0.97602	0.99637	0.98716
																							25125.1	0.97576	0.99568	0.98672
																							25129.2	0.9755	0.99514	0.98669
																							25133.1	0.97526	0.99483	0.98711
																							25137.2	0.97501	0.99348	0.98665
																							25141.2	0.97476	0.99349	0.9857
																							25145.2	0.97451	0.9929	0.98476
																							25149.1	0.97426	0.99103	0.98434

## Sheet: Figure 4
Figure 4f										Figure 4h							Figure 4i
The Fourier Transformation (FT) of k3-weighted EXAFS spectra for Pd1/FeOx-1, Pd1/FeOx-4, PdO, and Pd foil										XANES Pd K-edge for Pd1/FeOx-1, Pd1/FeOx-4, PdO, and Pd foil.							XPS patterns of Pd 3d for Pd1/FeOx-1								XPS patterns of Pd 3d for Pd1/FeOx-2								XPS patterns of Pd 3d for Pd1/FeOx-3								XPS patterns of Pd 3d for Pd1/FeOx-4
R (Å)	Pd1/FeOx-1	Pd1/FeOx-4	PdO	Pd foil						Photon Energy (eV)	Pd1/FeOx-1	Pd1/FeOx-4	PdO	Pd Foil			Binding Energy (eV)	Raw	Fit	Baseline	Pd 3d5/2	Pd 3d3/2			Binding Energy (eV)	Raw	Fit	Baseline	Pd 3d5/2	Pd 3d3/2			Binding Energy (eV)	Raw	Fit	Baseline	Pd 3d5/2	Pd 3d3/2			Binding Energy (eV)	Raw	Fit	Baseline	Pd 3d5/2	Pd 3d3/2
0	0.21565	0.18091	0.07784	0.2121						24155	0.01124	0.00755615	0.00965	0.00345			345.98	995.046	1031.43	995.046	998.564	1027.91			346.13	2090.86	2102.17	2090.86	2095.45	2097.58			346.08	1102.62	1116.21	1102.62	1111.02	1107.8			345.53	10109.5	10186.9	10109.5	10167.5	10128.9
0.03068	0.26326	0.21455	0.08947	0.21026						24160.1	0.01041	0.00659424	0.00672	0.00311			345.93	1054.89	1032.25	995.046	998.601	1028.69			346.08	2055.47	2102.39	2090.86	2095.49	2097.76			346.03	1144.1	1116.52	1102.64	1111.28	1107.88			345.48	10411.3	10189.2	10109.8	10169.6	10129.4
0.06136	0.36633	0.28956	0.11422	0.20518						24165.1	0.0096	0.00579226	0.00496	0.00276			345.88	1011.45	1033.05	995.011	998.604	1029.46			346.03	2148.68	2102.7	2090.94	2095.62	2098.02			345.98	1122.8	1116.84	1102.67	1111.55	1107.96			345.43	10386.1	10191.7	10110.1	10171.8	10129.9
0.09204	0.48078	0.37447	0.13819	0.19819						24171.6	0.00856	0.00515096	0.00551	0.00239			345.83	1035.72	1033.9	995.002	998.633	1030.27			345.98	2104.97	2102.83	2090.81	2095.55	2098.09			345.93	1096.37	1117.17	1102.69	1111.82	1108.04			345.38	10359.7	10194.2	10110.3	10174.1	10130.4
0.12272	0.58744	0.45413	0.15349	0.19135						24175	0.00801	0.00484436	0.00425	0.00225			345.78	1029.86	1034.76	994.979	998.648	1031.09			345.93	2069.16	2103.05	2090.78	2095.57	2098.27			345.88	1096.79	1117.52	1102.71	1112.11	1108.12			345.33	10346.3	10196.8	10110.6	10176.5	10130.9
0.1534	0.67682	0.52086	0.15604	0.18699						24180.1	0.00719	0.00398796	0.00641	0.00188			345.73	1044.02	1035.65	994.958	998.668	1031.94			345.88	2114.99	2103.36	2090.83	2095.66	2098.53			345.83	1178.69	1117.88	1102.73	1112.41	1108.2			345.28	10393.8	10199.6	10110.9	10179	10131.5
0.18408	0.74303	0.56991	0.14401	0.18702						24185.3	0.00635	0.00302574	0.00386	0.00171			345.68	1021.32	1036.55	994.93	998.679	1032.8			345.83	2087.97	2103.58	2090.78	2095.66	2098.7			345.78	1180.51	1118.25	1102.76	1112.72	1108.28			345.23	10125.6	10202.5	10111.2	10181.7	10132
0.21476	0.78208	0.59811	0.11746	0.19204						24189.9	0.00534	0.00233279	0.00121	0.00139			345.63	1015.4	1037.49	994.915	998.705	1033.7			345.78	2075.8	2103.87	2090.78	2095.72	2098.93			345.73	1144.1	1118.63	1102.78	1113.05	1108.36			345.18	10345.5	10205.5	10111.5	10184.5	10132.5
0.24544	0.79144	0.60351	0.07843	0.20105						24195.8	0.00399	0.00149813	0.00477	0.0011			345.58	1031.08	1038.45	994.903	998.735	1034.62			345.73	2066.19	2104.2	2090.82	2095.81	2099.21			345.68	1163.12	1119.03	1102.8	1113.38	1108.45			345.13	10196.9	10208.7	10111.7	10187.4	10133
0.27612	0.76998	0.58531	0.03387	0.21187						24200.5	0.00297	0.000613983	0.004	0.00087065			345.53	1077.28	1039.43	994.882	998.756	1035.56			345.68	2150.68	2104.56	2090.87	2095.91	2099.52			345.63	1129.11	1119.44	1102.83	1113.73	1108.53			345.08	10077.7	10212	10112	10190.4	10133.6
0.3068	0.71801	0.54389	0.04066	0.22199						24204.9	0.0029	-0.000229778	0.00312	0.000681546			345.48	1093.47	1040.41	994.834	998.751	1036.49			345.63	2103.34	2104.76	2090.74	2095.84	2099.66			345.58	1116.54	1119.86	1102.85	1114.1	1108.62			345.03	10279.9	10215.5	10112.3	10193.7	10134.1
0.33748	0.63753	0.48109	0.09435	0.22924						24210.4	0.00204	0.000518491	0.00299	0.000420805			345.43	998.393	1041.4	994.778	998.738	1037.44			345.58	2117.78	2105.07	2090.71	2095.87	2099.91			345.53	1097.88	1120.31	1102.87	1114.47	1108.7			344.98	10432.8	10219.2	10112.6	10197.1	10134.7
0.36816	0.533	0.40085	0.14761	0.23217						24215	0.00195	0.00136408	-0.000195283	0.000213483			345.38	1016.41	1042.47	994.775	998.78	1038.47			345.53	2183.55	2105.37	2090.66	2095.87	2100.15			345.48	1113.24	1120.76	1102.89	1114.87	1108.79			344.93	10246.8	10223.1	10112.9	10200.7	10135.2
0.39884	0.41352	0.31131	0.19222	0.23024						24220.7	0.00075009	0.00102923	0.00119	3.39809e-05			345.33	1086.12	1043.56	994.763	998.812	1039.51			345.48	2127.36	2105.54	2090.46	2095.73	2100.26			345.43	1109.31	1121.24	1102.92	1115.27	1108.88			344.88	10447.2	10227.2	10113.1	10204.5	10135.8
0.42951	0.30131	0.23197	0.2229	0.22396						24226.5	0.000507421	0.000399043	-3.69993e-06	-0.000221998			345.28	1041.22	1044.63	994.71	998.805	1040.53			345.43	2134.07	2105.85	2090.38	2095.71	2100.51			345.38	1123.64	1121.73	1102.94	1115.7	1108.97			344.83	10079.1	10231.5	10113.4	10208.6	10136.4
0.46019	0.25445	0.20776	0.23559	0.21504						24229.8	-0.000101565	0.000178539	-0.00176	-0.00031041			345.23	1099.49	1045.75	994.683	998.825	1041.61			345.38	2120.91	2106.16	2090.28	2095.68	2100.77			345.33	1114.91	1122.24	1102.96	1116.14	1109.06			344.78	10193.1	10236.1	10113.7	10212.9	10136.9
0.49087	0.32934	0.26989	0.2277	0.20634						24235.3	-0.00072561	-0.000187242	0.000274728	-0.000419723			345.18	1050.31	1046.87	994.623	998.812	1042.68			345.33	2085.1	2106.52	2090.22	2095.67	2101.06			345.28	1098.71	1122.77	1102.98	1116.6	1109.16			344.73	10382.6	10241	10114	10217.5	10137.5
0.52155	0.4786	0.38091	0.1984	0.20144						24240.2	-0.000930771	-0.000489238	-8.32952e-05	-0.000561197			345.13	1054.51	1048.03	994.591	998.828	1043.8			345.28	1990.19	2106.97	2090.23	2095.75	2101.46			345.23	1060.09	1123.31	1103.01	1117.07	1109.25			344.68	10252.8	10246.2	10114.3	10222.4	10138.1
0.55223	0.65059	0.5055	0.14918	0.20352						24245.1	-0.0014	-0.000792934	-0.000346038	-0.000534636			345.08	1079.04	1049.22	994.556	998.842	1044.94			345.23	2098.49	2107.65	2090.44	2096.02	2102.07			345.18	1117.76	1123.88	1103.03	1117.57	1109.35			344.63	10267.4	10251.7	10114.5	10227.6	10138.6
0.58291	0.82271	0.6269	0.08633	0.21367						24251.8	-0.00178	-0.000528068	-0.00269	-0.000634285			345.03	1063.26	1050.42	994.507	998.843	1046.09			345.18	2034.33	2108.12	2090.43	2096.07	2102.48			345.13	1130.56	1124.47	1103.05	1118.08	1109.44			344.58	10200.2	10257.6	10114.8	10233.2	10139.2
0.61359	0.98254	0.73516	0.05214	0.23016						24255	-0.00132	-0.000346254	-0.00129	-0.000720845			344.98	1034.8	1051.66	994.467	998.854	1047.27			345.13	2022.63	2108.76	2090.55	2096.25	2103.05			345.08	1136.29	1125.08	1103.08	1118.61	1109.54			344.53	10376.2	10263.9	10115.1	10239.1	10139.8
0.64427	1.12101	0.8227	0.11947	0.24938						24260.2	-0.00126	-0.000930349	0.00207	-0.000608307			344.93	1044.48	1052.94	994.444	998.883	1048.5			345.08	2033.64	2109.44	2090.69	2096.47	2103.67			345.03	1154.19	1125.7	1103.1	1119.17	1109.64			344.48	10353.3	10270.6	10115.4	10245.5	10140.4
0.67495	1.23053	0.88308	0.21141	0.26721						24265.3	-0.000326344	-0.00171353	-0.00177	-0.000522783			344.88	1094.82	1054.24	994.415	998.906	1049.75			345.03	2077.62	2110.13	2090.81	2096.65	2104.29			344.98	1155.29	1126.36	1103.12	1119.74	1109.74			344.43	10356.3	10277.7	10115.7	10252.3	10141
0.70563	1.30459	0.91073	0.30316	0.28						24269.9	-0.00106	-0.000852551	-0.000799262	-0.000212373			344.83	1085.42	1055.53	994.357	998.902	1050.99			344.98	2109.19	2110.76	2090.84	2096.75	2104.85			344.93	1152.34	1127.03	1103.14	1120.34	1109.84			344.38	10174	10285.3	10115.9	10259.6	10141.7
0.73631	1.33768	0.90091	0.38705	0.28499						24275.5	-0.00018164	0.000304198	-0.00188	-0.00018555			344.78	1057.73	1056.85	994.305	998.903	1052.26			344.93	2099.53	2111.35	2090.8	2096.78	2105.37			344.88	1184.79	1127.73	1103.17	1120.95	1109.94			344.33	10369.3	10293.4	10116.2	10267.4	10142.3
0.76699	1.3254	0.84975	0.45876	0.28053						24280.7	-0.000956001	-0.000166952	0.000145596	0.000403787			344.73	1032.22	1058.22	994.268	998.922	1053.56			344.88	2046.09	2111.99	2090.78	2096.83	2105.93			344.83	1125.5	1128.45	1103.19	1121.59	1110.05			344.28	10421.4	10302.1	10116.5	10275.7	10142.9
0.79767	1.2645	0.75442	0.51706	0.26632						24285	-0.000300412	-0.000680983	0.000678612	0.000808051			344.68	1069.56	1059.62	994.246	998.956	1054.91			344.83	2128.22	2112.77	2090.88	2097	2106.65			344.78	1136.51	1129.2	1103.21	1122.25	1110.16			344.23	10094	10311.4	10116.8	10284.6	10143.6
0.82835	1.15315	0.6132	0.56443	0.24379						24290.3	0.000611663	0.000343602	0.00209	0.0015			344.63	1045.89	1061.03	994.203	998.97	1056.26			344.78	2147.51	2113.42	2090.8	2097	2107.23			344.73	1179.07	1129.97	1103.24	1122.94	1110.26			344.18	10245.9	10321.3	10117	10294.1	10144.2
0.85903	0.99107	0.42574	0.60717	0.21696						24295	0.0012	0.00165611	-0.000686599	0.00233			344.58	1065.81	1062.47	994.173	998.999	1057.64			344.73	2099.11	2114.07	2090.68	2096.95	2107.8			344.68	1128.27	1130.76	1103.26	1123.65	1110.37			344.13	10195.5	10331.9	10117.3	10304.3	10144.9
0.88971	0.78028	0.19448	0.65424	0.19366						24300.5	0.00331	0.00148438	0.00237	0.00365			344.53	1074.48	1063.92	994.131	999.017	1059.03			344.68	2025.43	2114.85	2090.66	2097.01	2108.51			344.63	1121.92	1131.58	1103.28	1124.38	1110.48			344.08	10440.4	10343.1	10117.6	10315.2	10145.5
0.92039	0.52774	0.10147	0.71414	0.18563						24306.5	0.00513	0.00525809	0.0014	0.00481			344.48	1086.3	1065.38	994.085	999.031	1060.44			344.63	2127.29	2115.84	2090.8	2097.22	2109.41			344.58	1135.01	1132.43	1103.31	1125.14	1110.6			344.03	10495.5	10355.1	10117.9	10326.9	10146.2
0.95107	0.26815	0.41284	0.79089	0.202						24310	0.00835	0.00391922	0.00371	0.0062			344.43	1045.2	1066.87	994.032	999.039	1061.86			344.58	2150.03	2116.65	2090.72	2097.23	2110.14			344.53	1164.11	1133.3	1103.33	1125.92	1110.71			343.98	10131	10368	10118.2	10339.3	10146.9
0.98175	0.27366	0.76899	0.88184	0.24029						24315.2	0.01031	0.00813613	0.00134	0.00913			344.38	1048.97	1068.39	994.002	999.072	1063.32			344.53	2151.34	2117.45	2090.59	2097.18	2110.87			344.48	1151.57	1134.2	1103.35	1126.72	1110.83			343.93	10322.5	10381.6	10118.5	10352.5	10147.5
1.01243	0.60899	1.15791	0.9786	0.29029						24320.2	0.01299	0.0112256	0.00662	0.01244			344.33	1069.23	1069.93	993.97	999.105	1064.8			344.48	2121.05	2118.3	2090.47	2097.13	2111.63			344.43	1140.18	1135.13	1103.37	1127.56	1110.95			343.88	10434.5	10396.1	10118.7	10366.6	10148.2
1.04311	1.01612	1.57285	1.06994	0.34223						24324.9	0.01554	0.0159042	0.01079	0.01861			344.28	1028.14	1071.47	993.927	999.126	1066.28			344.43	2130.6	2119.26	2090.4	2097.15	2112.51			344.38	1165.74	1136.09	1103.4	1128.41	1111.07			343.83	10439.6	10411.5	10119	10381.6	10148.9
1.07379	1.45389	2.00664	1.14504	0.38892						24331	0.02497	0.0228444	0.0163	0.02562			344.23	1118.5	1073.06	993.907	999.173	1067.79			344.38	2147.7	2120.25	2090.31	2097.15	2113.41			344.33	1168.82	1137.07	1103.42	1129.29	1111.19			343.78	10538.1	10427.8	10119.3	10397.5	10149.6
1.10447	1.90872	2.4515	1.19643	0.42533						24331.1	0.0255	0.0229004	0.0165	0.02584			344.18	1046.58	1074.6	993.835	999.168	1069.27			344.33	2109.25	2121.25	2090.19	2097.11	2114.33			344.28	1104.73	1138.07	1103.44	1130.2	1111.32			343.73	10555.4	10445.1	10119.6	10414.3	10150.4
1.13515	2.37033	2.8992	1.22315	0.44821						24331.5	0.02692	0.0232474	0.01768	0.0264			344.13	1038.47	1076.2	993.805	999.207	1070.8			344.28	2054.73	2122.39	2090.15	2097.16	2115.38			344.23	1212.25	1139.11	1103.46	1131.13	1111.44			343.68	10782.8	10463.3	10119.9	10432.1	10151.1
1.16583	2.82912	3.34123	1.23435	0.45619						24333.4	0.03068	0.0300601	0.01851	0.02937			344.08	1086.88	1077.82	993.779	999.251	1072.35			344.23	2093.36	2123.7	2090.23	2097.33	2116.59			344.18	1118.41	1140.17	1103.49	1132.08	1111.58			343.63	10437.8	10482.6	10120.1	10450.9	10151.8
1.19651	3.27574	3.76902	1.25281	0.45015						24334.1	0.03114	0.0311854	0.01917	0.03107			344.03	1089.62	1079.41	993.725	999.269	1073.87			344.18	2111.72	2124.98	2090.22	2097.41	2117.78			344.13	1152.92	1141.25	1103.51	1133.06	1111.71			343.58	10640.3	10502.9	10120.4	10470.7	10152.6
1.22718	3.70114	4.17413	1.314	0.43392						24335.1	0.03245	0.0330177	0.02211	0.03434			343.98	1001.36	1081.01	993.67	999.287	1075.39			344.13	2127.59	2126.27	2090.17	2097.46	2118.99			344.08	1177.41	1142.36	1103.53	1134.06	1111.84			343.53	10617.5	10524.1	10120.7	10491.5	10153.3
1.25786	4.09675	4.54849	1.45432	0.41508						24336.1	0.03288	0.0376201	0.0244	0.03848			343.93	1053.16	1082.66	993.665	999.357	1076.97			344.08	2134.72	2127.6	2090.09	2097.48	2120.22			344.03	1110.74	1143.5	1103.56	1135.08	1111.98			343.48	10543.2	10546.4	10121	10513.3	10154.1
1.28854	4.45462	4.8846	1.69183	0.40498						24337	0.03584	0.041746	0.0257	0.04262			343.88	1112.07	1084.28	993.631	999.398	1078.51			344.03	2120.08	2128.96	2090	2097.48	2121.48			343.98	1152.83	1144.66	1103.58	1136.12	1112.12			343.43	10504.6	10569.6	10121.2	10536	10154.9
1.31922	4.76762	5.17572	2.01874	0.41585						24338	0.0389	0.046698	0.02811	0.04789			343.83	1099.17	1085.87	993.563	999.408	1080.02			343.98	2155.03	2130.41	2089.93	2097.51	2122.84			343.93	1182.34	1145.84	1103.6	1137.18	1112.26			343.38	10617.4	10593.8	10121.5	10559.6	10155.6
1.3499	5.02966	5.41608	2.41055	0.4541						24339	0.04385	0.0537208	0.03238	0.05394			343.78	1138.69	1087.46	993.502	999.425	1081.53			343.93	2215.28	2131.85	2089.8	2097.47	2124.18			343.88	1190.57	1147.04	1103.62	1138.26	1112.4			343.33	10536.8	10618.8	10121.8	10584.1	10156.5
1.38058	5.23574	5.60097	2.83726	0.51601						24340	0.04913	0.059314	0.03682	0.06166			343.73	1095.37	1089.01	993.418	999.422	1083.01			343.88	2113.94	2133.22	2089.53	2097.31	2125.44			343.83	1092.79	1148.26	1103.65	1139.36	1112.55			343.28	10489.3	10644.5	10122.1	10609.4	10157.3
1.41126	5.38216	5.72692	3.26885	0.59094						24341	0.0545	0.0652938	0.03735	0.07039			343.68	1055.87	1090.58	993.359	999.445	1084.5			343.83	2196.91	2134.86	2089.48	2097.36	2126.98			343.78	1145.38	1149.49	1103.67	1140.46	1112.7			343.23	10558.7	10670.9	10122.4	10635.2	10158.1
1.44194	5.46654	5.79176	3.67732	0.66656						24342.1	0.06333	0.0755178	0.04143	0.08219			343.63	1104.15	1092.16	993.323	999.493	1085.99			343.78	2208.15	2136.39	2089.25	2097.24	2128.39			343.73	1190.79	1150.74	1103.69	1141.59	1112.85			343.18	10756	10697.8	10122.6	10661.5	10158.9
1.47262	5.48792	5.79468	4.03751	0.73157						24343.1	0.07221	0.0859782	0.04644	0.09531			343.58	1096.01	1093.69	993.259	999.515	1087.43			343.73	2105.04	2137.94	2088.99	2097.1	2129.84			343.68	1174.69	1152	1103.72	1142.71	1113.01			343.13	10665.4	10725	10122.9	10688.1	10159.8
1.5033	5.44673	5.73628	4.32795	0.77636						24344.2	0.0832	0.100021	0.05303	0.11102			343.53	1122.1	1095.2	993.199	999.543	1088.86			343.68	2146.68	2139.77	2088.96	2097.17	2131.55			343.63	1159.16	1153.27	1103.74	1143.85	1113.16			343.08	10791.3	10752.2	10123.2	10714.8	10160.6
1.53398	5.3448	5.6185	4.53162	0.79313						24345.2	0.09789	0.119559	0.0605	0.13202			343.48	1061.2	1096.67	993.125	999.557	1090.23			343.63	2155.27	2141.56	2088.84	2097.16	2133.23			343.58	1181.53	1154.55	1103.76	1144.98	1113.33			343.03	10746.1	10779.2	10123.5	10741.2	10161.5
1.56466	5.18525	5.44459	4.63671	0.77613						24346.1	0.11437	0.133946	0.06715	0.15359			343.43	1125.86	1098.14	993.086	999.609	1091.62			343.58	2149.59	2143.38	2088.7	2097.14	2134.93			343.53	1121.8	1155.82	1103.79	1146.11	1113.49			342.98	10621.6	10805.6	10123.8	10767	10162.4
1.59534	4.97246	5.21905	4.63722	0.72227						24347.1	0.13461	0.157383	0.07837	0.18829			343.38	1067.29	1099.54	993.009	999.625	1092.92			343.53	2149.82	2145.25	2088.57	2097.13	2136.68			343.48	1165.74	1157.09	1103.81	1147.24	1113.66			342.93	10910.5	10831.1	10124	10791.9	10163.3
1.62602	4.71189	4.94748	4.53317	0.63236						24348.1	0.16583	0.181598	0.09279	0.23408			343.33	1108.08	1100.93	992.966	999.677	1094.22			343.48	2191.8	2147.15	2088.43	2097.12	2138.47			343.43	1181.08	1158.35	1103.83	1148.35	1113.83			342.88	10967.5	10855.3	10124.3	10815.4	10164.2
1.6567	4.40993	4.63642	4.33066	0.51479						24349	0.2051	0.205129	0.11136	0.28575			343.28	1103.38	1102.25	992.9	999.707	1095.45			343.43	2162.65	2149	2088.21	2097.02	2140.19			343.38	1093.79	1159.6	1103.85	1149.45	1114.01			342.83	10842.8	10877.7	10124.6	10837.1	10165.2
1.68738	4.07374	4.29324	4.04147	0.39809						24350	0.25244	0.234214	0.13553	0.34672			343.23	1120.86	1103.53	992.836	999.743	1096.62			343.38	2132.87	2150.93	2088.05	2096.99	2141.99			343.33	1177.13	1160.83	1103.88	1150.52	1114.19			342.78	10764.2	10897.9	10124.9	10856.6	10166.1
1.71806	3.71105	3.92596	3.68237	0.36103						24351	0.30589	0.266492	0.16447	0.40599			343.18	1132.89	1104.74	992.762	999.77	1097.74			343.33	2183.44	2152.93	2087.96	2097.02	2143.87			343.28	1097.97	1162.04	1103.9	1151.57	1114.37			342.73	10892.9	10915.4	10125.2	10873.4	10167.1
1.74874	3.32993	3.54302	3.2742	0.48177						24352.1	0.36467	0.305259	0.20507	0.45542			343.13	1120.7	1105.89	992.681	999.792	1098.78			343.28	2137.61	2154.82	2087.76	2096.95	2145.63			343.23	1166.99	1163.22	1103.92	1152.58	1114.56			342.68	11079	10929.8	10125.5	10887.2	10168.1
1.77942	2.93863	3.1532	2.84065	0.71272						24353.1	0.41138	0.344203	0.25206	0.49436			343.08	1082.61	1106.98	992.607	999.824	1099.77			343.23	2122.58	2156.8	2087.65	2096.98	2147.47			343.18	1154.03	1164.36	1103.94	1153.55	1114.75			342.63	10851.4	10940.9	10125.7	10897.5	10169.1
1.8101	2.5453	2.76541	2.40691	0.99299						24354.3	0.46874	0.394066	0.30833	0.52946			343.03	1087.12	1108.03	992.555	999.88	1100.71			343.18	2081.59	2158.78	2087.57	2097.04	2149.32			343.13	1159.7	1165.45	1103.97	1154.47	1114.95			342.58	10878.7	10948.2	10126	10904.1	10170.1
1.84078	2.15786	2.38869	1.99802	1.29269						24355.2	0.51627	0.440179	0.35819	0.55761			342.98	1133.41	1109.01	992.5	999.935	1101.57			343.13	2163.17	2160.81	2087.59	2097.19	2151.2			343.08	1182.9	1166.5	1103.99	1155.34	1115.15			342.53	10887.9	10951.7	10126.3	10906.8	10171.2
1.87146	1.78381	2.03211	1.6366	1.59393						24356.3	0.55177	0.492279	0.41143	0.58799			342.93	1125.38	1109.88	992.419	999.967	1102.33			343.08	2236.47	2162.6	2087.43	2097.18	2152.85			343.03	1201.35	1167.49	1104.01	1156.15	1115.35			342.48	10991.4	10951.2	10126.6	10905.5	10172.2
1.90214	1.43012	1.70492	1.33924	1.88294						24357.2	0.59012	0.537981	0.45674	0.61749			342.88	1101.1	1110.67	992.342	1000	1103.01			343.03	2188.65	2164.16	2087.11	2097.01	2154.26			342.98	1173.85	1168.42	1104.04	1156.89	1115.56			342.43	10909.8	10946.9	10126.9	10900.4	10173.3
1.93282	1.10315	1.41666	1.11115	2.14823						24358.2	0.62943	0.580115	0.50633	0.64949			342.83	1091.93	1111.4	992.279	1000.06	1103.62			342.98	2144.6	2165.72	2086.89	2096.94	2155.67			342.93	1182.33	1169.28	1104.06	1157.56	1115.77			342.38	11057.9	10938.8	10127.1	10891.5	10174.4
1.9635	0.8089	1.17701	0.9414	2.38047						24359.3	0.66861	0.641872	0.56404	0.68711			342.78	1107.93	1112.06	992.222	1000.12	1104.15			342.93	2199.98	2167.25	2086.77	2096.97	2157.05			342.88	1174.57	1170.06	1104.08	1158.15	1115.99			342.33	11109.7	10927.2	10127.4	10879	10175.5
1.99418	0.55371	0.99476	0.80486	2.57296						24360.1	0.7062	0.68586	0.61301	0.72557			342.73	1096.51	1112.61	992.155	1000.18	1104.58			342.88	2251.18	2168.53	2086.53	2096.88	2158.18			342.83	1166.13	1170.77	1104.1	1158.66	1116.21			342.28	11039.5	10912.4	10127.7	10863.4	10176.7
2.02485	0.34734	0.87444	0.67271	2.7223						24361.1	0.75558	0.73429	0.67618	0.77059			342.68	1108.35	1113.08	992.095	1000.25	1104.93			342.83	2171.56	2169.55	2086.18	2096.69	2159.03			342.78	1197.96	1171.39	1104.13	1159.08	1116.44			342.23	10715.1	10895	10128	10845	10177.9
2.05553	0.21395	0.81139	0.5234	2.82916						24362	0.80892	0.777542	0.74538	0.82169			342.63	1114.38	1113.45	992.028	1000.31	1105.17			342.78	2202.96	2170.56	2085.99	2096.68	2159.88			342.73	1151.21	1171.93	1104.15	1159.4	1116.68			342.18	10778.8	10875.2	10128.2	10824.3	10179.1
2.08621	0.19385	0.79049	0.34791	2.89899						24363.1	0.87087	0.822335	0.82683	0.87381			342.58	1065.19	1113.72	991.957	1000.37	1105.31			342.73	2154	2171.31	2085.74	2096.59	2160.46			342.68	1172.83	1172.37	1104.17	1159.63	1116.92			342.13	10907.6	10853.5	10128.5	10801.8	10180.3
2.11689	0.24598	0.79208	0.1588	2.94248						24364	0.92573	0.86799	0.90327	0.91065			342.53	1083.78	1113.93	991.915	1000.46	1105.38			342.68	2111.39	2171.97	2085.6	2096.62	2160.95			342.63	1188.18	1172.73	1104.2	1159.76	1117.16			342.08	10782	10830.5	10128.8	10777.7	10181.5
2.14757	0.29842	0.7996	0.15389	2.97549						24365	0.97238	0.908733	0.97679	0.93204			342.48	1104.31	1114.03	991.862	1000.55	1105.35			342.63	2095.57	2172.51	2085.54	2096.74	2161.31			342.58	1184.18	1172.99	1104.22	1159.79	1117.41			342.03	10777.2	10806.4	10129.1	10752.6	10182.8
2.17825	0.32819	0.80273	0.37988	3.01773						24366	1.01592	0.946214	1.03303	0.94408			342.43	1156.51	1114.03	991.797	1000.62	1105.2			342.58	2166.38	2172.86	2085.52	2096.9	2161.47			342.53	1205.23	1173.16	1104.24	1159.73	1117.67			341.98	10862.5	10781.7	10129.4	10726.9	10184.1
2.20893	0.33144	0.79694	0.6291	3.08977						24367.1	1.0464	0.982316	1.07558	0.94724			342.38	1077.18	1113.9	991.702	1000.67	1104.93			342.53	2162.29	2172.83	2085.35	2096.92	2161.27			342.48	1194.06	1173.23	1104.26	1159.56	1117.94			341.93	10662.7	10756.7	10129.6	10700.9	10185.5
2.23961	0.30969	0.78195	0.87451	3.20852						24368	1.06117	1.01108	1.09791	0.94515			342.33	1163.85	1113.72	991.652	1000.77	1104.6			342.48	2201.77	2172.59	2085.19	2096.94	2160.84			342.43	1165.87	1173.22	1104.29	1159.3	1118.21			341.88	10727.1	10731.7	10129.9	10674.8	10186.8
2.27029	0.26658	0.76031	1.10454	3.38254						24369.2	1.07445	1.0353	1.1075	0.93785			342.28	1115.16	1113.41	991.553	1000.83	1104.13			342.43	2134.04	2172.05	2084.94	2096.89	2160.1			342.38	1179.25	1173.12	1104.31	1158.95	1118.48			341.83	10758.7	10706.9	10130.2	10648.9	10188.2
2.30097	0.20723	0.7364	1.31182	3.60973						24370.2	1.07868	1.05629	1.10565	0.92814			342.23	1145.26	1113.03	991.481	1000.91	1103.6			342.38	2221.02	2171.45	2084.83	2096.98	2159.3			342.33	1175.95	1172.94	1104.33	1158.51	1118.77			341.78	10753.9	10682.7	10130.5	10623.5	10189.6
2.33165	0.13968	0.71531	1.49261	3.87821						24371	1.07968	1.06898	1.10285	0.91916			342.18	1129.94	1112.54	991.393	1000.99	1102.95			342.33	2211.24	2170.47	2084.54	2096.9	2158.11			342.28	1168.52	1172.68	1104.36	1157.98	1119.06			341.73	10690.1	10659	10130.8	10598.7	10191.1
2.36233	0.08599	0.70182	1.64681	4.16961						24372.2	1.07802	1.08012	1.09405	0.90537			342.13	1099.89	1111.98	991.312	1001.07	1102.22			342.28	2105.91	2169.32	2084.27	2096.84	2156.75			342.23	1168.87	1172.35	1104.38	1157.37	1119.35			341.68	10802.4	10636.1	10131	10574.6	10192.6
2.39301	0.1041	0.69913	1.77791	4.46275						24373.2	1.07347	1.08594	1.08949	0.89417			342.08	1121.42	1111.36	991.25	1001.18	1101.43			342.23	2110.78	2168.23	2084.23	2097.01	2155.45			342.18	1147.49	1171.94	1104.4	1156.69	1119.66			341.63	10769.8	10614.1	10131.3	10551.3	10194.1
2.42369	0.17677	0.70808	1.89265	4.73646						24374.1	1.07018	1.08762	1.0868	0.88431			342.03	1158.98	1110.64	991.175	1001.27	1100.54			342.18	2159.84	2166.98	2084.17	2097.17	2153.98			342.13	1140.9	1171.48	1104.42	1155.94	1119.97			341.58	10525	10593	10131.6	10528.9	10195.7
2.45437	0.25948	0.727	2.00045	4.9714						24375	1.06664	1.08186	1.08465	0.8756			341.98	1098.71	1109.83	991.078	1001.36	1099.56			342.13	2090.94	2165.5	2084.01	2097.24	2152.27			342.08	1216.24	1170.97	1104.45	1155.12	1120.29			341.53	10570.7	10572.9	10131.9	10507.5	10197.3
2.48505	0.34007	0.75249	2.11262	5.15116						24376	1.05599	1.08629	1.08199	0.87226			341.93	1120.93	1108.99	991.015	1001.48	1098.53			342.08	2143.05	2164.06	2083.99	2097.46	2150.59			342.03	1189.91	1170.4	1104.47	1154.26	1120.62			341.48	10772.8	10553.8	10132.2	10487	10199
2.51573	0.4141	0.78052	2.24121	5.2628						24377	1.04754	1.08907	1.07722	0.87485			341.88	1172.05	1108.06	990.94	1001.59	1097.41			342.03	2183.28	2162.42	2083.87	2097.57	2148.71			341.98	1197.89	1169.8	1104.49	1153.34	1120.95			341.43	10590.2	10535.8	10132.4	10467.6	10200.6
2.54641	0.4793	0.80732	2.39771	5.29718						24377.9	1.03893	1.0852	1.06964	0.88193			341.83	1124.03	1107.05	990.836	1001.68	1096.2			341.98	2213.88	2160.62	2083.66	2097.61	2146.67			341.93	1140.32	1169.16	1104.52	1152.38	1121.3			341.38	10486.5	10518.8	10132.7	10449.1	10202.4
2.57709	0.53463	0.82997	2.5916	5.24908						24379.1	1.02772	1.07472	1.05695	0.89527			341.78	1086.22	1106	990.759	1001.8	1094.96			341.93	2178.58	2158.71	2083.38	2097.59	2144.5			341.88	1162	1168.5	1104.54	1151.39	1121.65			341.33	10501.3	10502.8	10133	10431.6	10204.2
2.60777	0.57996	0.84657	2.82915	5.11717						24380.1	1.01512	1.06352	1.04434	0.90796			341.73	1135.4	1104.93	990.704	1001.95	1093.68			341.88	2150.51	2156.83	2083.17	2097.64	2142.36			341.83	1150.35	1167.81	1104.56	1150.37	1122.01			341.28	10249.2	10487.8	10133.3	10415.1	10206
2.63845	0.61592	0.8563	3.1126	4.90388						24381.1	1.00571	1.05225	1.03277	0.92183			341.68	1122.22	1103.78	990.62	1002.07	1092.33			341.83	2157.07	2155	2083.03	2097.77	2140.26			341.78	1150.66	1167.12	1104.58	1149.32	1122.38			341.23	10449	10473.9	10133.6	10399.6	10207.9
2.66913	0.64375	0.85931	3.4399	4.61512						24382.3	0.99412	1.04048	1.01974	0.93555			341.63	1093.57	1102.59	990.544	1002.21	1090.92			341.78	2147.63	2153.16	2082.87	2097.89	2138.14			341.73	1195.48	1166.41	1104.61	1148.26	1122.76			341.18	10513.1	10460.9	10133.8	10385	10209.8
2.69981	0.66511	0.85654	3.80488	4.25987						24383.3	0.98254	1.02964	1.00653	0.9495			341.58	1110.84	1101.38	990.485	1002.37	1089.5			341.73	2205.62	2151.34	2082.73	2098.04	2136.03			341.68	1172.88	1165.69	1104.63	1147.18	1123.14			341.13	10413.5	10448.9	10134.1	10371.2	10211.8
2.73049	0.68179	0.84951	4.19776	3.84977						24384.5	0.97122	1.0209	0.98975	0.96607			341.53	1071.11	1100.13	990.415	1002.53	1088.02			341.68	2223.7	2149.41	2082.47	2098.07	2133.82			341.63	1171.83	1164.98	1104.65	1146.09	1123.54			341.08	10575.8	10437.8	10134.4	10358.4	10213.9
2.76117	0.69545	0.84007	4.60575	3.39853						24385.1	0.9657	1.00915	0.98004	0.97486			341.48	1130.03	1098.88	990.369	1002.72	1086.53			341.63	2135.17	2147.48	2082.17	2098.07	2131.58			341.58	1158.89	1164.28	1104.67	1145	1123.95			341.03	10299.2	10427.6	10134.7	10346.3	10216
2.79185	0.70732	0.83009	5.01386	2.92142						24386.2	0.95321	0.994807	0.96218	0.99248			341.43	1089.96	1097.57	990.288	1002.88	1084.98			341.58	2121.26	2145.77	2082.06	2098.27	2129.56			341.53	1097.6	1163.59	1104.7	1143.92	1124.37			340.98	10355.7	10418.3	10135	10335.1	10218.1
2.82252	0.71797	0.82113	5.40575	2.43478						24387.2	0.93983	0.987838	0.94768	1.00845			341.38	1085.38	1096.26	990.23	1003.07	1083.42			341.53	2112.65	2144.14	2081.97	2098.51	2127.61			341.48	1112.48	1162.91	1104.72	1142.83	1124.8			340.93	10191.1	10409.7	10135.2	10324.6	10220.4
2.8532	0.72723	0.81417	5.76468	1.95582						24388.1	0.92768	0.982217	0.93524	1.02595			341.33	1116.42	1094.94	990.175	1003.27	1081.84			341.48	2198.65	2142.58	2081.91	2098.78	2125.71			341.43	1158.9	1162.25	1104.74	1141.76	1125.23			340.88	10380.3	10402	10135.5	10314.8	10222.7
2.88388	0.73424	0.80944	6.07448	1.50297						24389.1	0.91545	0.967727	0.92065	1.04528			341.28	1118.74	1093.59	990.102	1003.47	1080.23			341.43	2192.09	2140.89	2081.66	2098.88	2123.68			341.38	1104.32	1161.61	1104.77	1140.69	1125.68			340.83	10448.8	10395	10135.8	10305.7	10225.1
2.91456	0.73761	0.80636	6.32054	1.09799						24390	0.90324	0.955667	0.91013	1.06035			341.23	1069.09	1092.23	990.028	1003.66	1078.6			341.38	2162.4	2139.28	2081.42	2099	2121.71			341.33	1098.99	1160.99	1104.79	1139.64	1126.14			340.78	10537.9	10388.7	10136.1	10297.2	10227.6
2.94524	0.73569	0.8037	6.49063	0.77242						24391	0.8991	0.948964	0.90129	1.06882			341.18	1067.73	1090.9	989.982	1003.9	1076.99			341.33	2119.32	2137.8	2081.25	2099.19	2119.86			341.28	1126.95	1160.4	1104.81	1138.6	1126.61			340.73	10592	10383	10136.4	10289.3	10230.1
2.97592	0.7268	0.79975	6.5757	0.57823						24392	0.89527	0.944408	0.89438	1.06726			341.13	1057.27	1089.58	989.938	1004.15	1075.37			341.28	2127.68	2136.47	2081.17	2099.49	2118.15			341.23	1117.53	1159.84	1104.84	1137.58	1127.1			340.68	10394.5	10378.1	10136.6	10281.9	10232.8
3.0066	0.70952	0.79269	6.57038	0.55606						24393.1	0.89329	0.931884	0.88766	1.0545			341.08	1114.21	1088.26	989.899	1004.41	1073.75			341.23	2153.62	2135.19	2081.07	2099.78	2116.48			341.18	1198.16	1159.31	1104.86	1136.58	1127.59			340.63	10407.1	10373.7	10136.9	10275.1	10235.5
3.03728	0.68285	0.78078	6.47339	0.6448						24394	0.89203	0.930112	0.88288	1.03417			341.03	1047.59	1086.92	989.827	1004.65	1072.09			341.18	2133.59	2133.93	2080.92	2100.04	2114.81			341.13	1185.19	1158.82	1104.88	1135.6	1128.1			340.58	10392.4	10369.9	10137.2	10268.8	10238.3
3.06796	0.64642	0.76255	6.28754	0.75181						24395.1	0.8894	0.923625	0.88021	1.00736			340.98	1037.32	1085.62	989.794	1004.94	1070.48			341.13	2142.5	2132.78	2080.8	2100.35	2113.24			341.08	1156.73	1158.35	1104.9	1134.64	1128.61			340.53	10231.1	10366.7	10137.5	10262.9	10241.3
3.09864	0.60056	0.73698	6.01968	0.83249						24396.1	0.88976	0.916808	0.87973	0.97962			340.93	1083.05	1084.35	989.766	1005.25	1068.88			341.08	2120.29	2131.68	2080.67	2100.65	2111.7			341.03	1173.85	1157.92	1104.93	1133.71	1129.14			340.48	10324.6	10364	10137.8	10257.4	10244.3
3.12932	0.54652	0.70352	5.68027	0.87269						24397.2	0.89069	0.923145	0.87979	0.95232			340.88	1059.13	1083.07	989.712	1005.54	1067.25			341.03	2098.43	2130.71	2080.59	2101.02	2110.28			340.98	1174.41	1157.53	1104.95	1132.8	1129.68			340.43	10253.2	10361.8	10138	10252.3	10247.5
3.16	0.4867	0.66211	5.28284	0.8707						24398.1	0.89207	0.926416	0.88007	0.93328			340.83	1110.19	1081.83	989.672	1005.85	1065.64			340.98	2119.63	2129.85	2080.55	2101.45	2108.95			340.93	1143.15	1157.17	1104.97	1131.91	1130.24			340.38	10265.5	10360	10138.3	10247.6	10250.8
3.19068	0.42504	0.61317	4.84324	0.83027						24399.2	0.89465	0.920045	0.88254	0.91378			340.78	1080.18	1080.58	989.602	1006.15	1064.02			340.93	2156.24	2129.02	2080.47	2101.85	2107.64			340.88	1137.15	1156.85	1104.99	1131.04	1130.81			340.33	10340.4	10358.8	10138.6	10243.2	10254.2
3.22136	0.36774	0.55753	4.37878	0.75782						24400.2	0.89782	0.920046	0.88523	0.89971			340.73	1105.53	1079.37	989.55	1006.49	1062.43			340.88	2120.78	2128.18	2080.3	2102.19	2106.3			340.83	1210.42	1156.57	1105.02	1130.2	1131.39			340.28	10391.2	10358	10138.9	10239.1	10257.8
3.25204	0.3239	0.49638	3.90723	0.661						24401.1	0.90185	0.922492	0.88713	0.88909			340.68	1087.79	1078.17	989.483	1006.82	1060.83			340.83	2159.69	2127.49	2080.22	2102.63	2105.08			340.78	1118.96	1156.33	1105.04	1129.39	1131.98			340.23	10312.9	10357.6	10139.2	10235.2	10261.5
3.28272	0.30422	0.43121	3.44579	0.54778						24402	0.90656	0.926815	0.88998	0.88266			340.63	1025.26	1077.02	989.427	1007.18	1059.26			340.78	2121.79	2126.79	2080.05	2103	2103.84			340.73	1127.98	1156.12	1105.06	1128.6	1132.59			340.18	10397.6	10357.6	10139.4	10231.7	10265.4
3.3134	0.31484	0.36372	3.00991	0.42577						24403	0.91067	0.934243	0.89574	0.88149			340.58	1051.73	1075.93	989.406	1007.59	1057.74			340.73	2140.88	2126.25	2079.96	2103.47	2102.73			340.68	1163.28	1155.95	1105.09	1127.83	1133.21			340.13	10092.1	10358.1	10139.7	10228.4	10269.4
3.34408	0.35155	0.29576	2.61201	0.30182						24404	0.91515	0.939516	0.89773	0.88607			340.53	1051.67	1074.86	989.37	1008	1056.23			340.68	2128.62	2125.72	2079.83	2103.93	2101.63			340.63	1179.44	1155.82	1105.11	1127.09	1133.84			340.08	10171.9	10358.9	10140	10225.2	10273.7
3.37476	0.40366	0.22935	2.26017	0.18254						24405	0.92063	0.933842	0.90018	0.89488			340.48	1058.34	1073.83	989.334	1008.43	1054.73			340.63	2127.16	2125.3	2079.73	2104.43	2100.6			340.58	1138.96	1155.73	1105.13	1126.37	1134.49			340.03	10217.5	10360.2	10140.3	10222.3	10278.1
3.40544	0.46107	0.16675	1.95695	0.0824						24406	0.92461	0.942902	0.90275	0.90371			340.43	1035.74	1072.83	989.294	1008.87	1053.25			340.58	2166.2	2124.95	2079.62	2104.96	2099.61			340.53	1159.39	1155.68	1105.15	1125.68	1135.15			339.98	10089.2	10361.8	10140.6	10219.6	10282.8
3.43612	0.51656	0.11107	1.69888	0.08742						24407.2	0.92917	0.949956	0.91085	0.91351			340.38	1070.35	1071.89	989.267	1009.35	1051.81			340.53	2140.79	2124.58	2079.44	2105.43	2098.59			340.48	1155.79	1155.66	1105.18	1125.02	1135.83			339.93	10169.7	10363.9	10140.8	10217.1	10287.6
3.4668	0.56532	0.06897	1.47718	0.17738						24408.2	0.93299	0.95795	0.91726	0.91998			340.33	1128.87	1070.97	989.22	1009.83	1050.36			340.48	2165.65	2124.33	2079.31	2105.98	2097.67			340.43	1177.66	1155.68	1105.2	1124.37	1136.52			339.88	10621.4	10366.3	10141.1	10214.7	10292.8
3.49748	0.6042	0.05634	1.27996	0.27315						24409.2	0.93735	0.958125	0.92375	0.92544			340.28	1062.12	1070.06	989.14	1010.29	1048.91			340.43	2058.13	2124.1	2079.12	2106.5	2096.73			340.38	1126.16	1155.75	1105.22	1123.75	1137.22			339.83	10358.4	10369.2	10141.4	10212.5	10298.1
3.52816	0.63122	0.07433	1.09519	0.36676						24410.2	0.94293	0.959403	0.92911	0.93036			340.23	1062.22	1069.24	989.097	1010.82	1047.51			340.38	2081.61	2124.16	2079.17	2107.28	2096.06			340.33	1157.79	1155.85	1105.25	1123.15	1137.94			339.78	10204.9	10372.4	10141.7	10210.3	10303.8
3.55884	0.6453	0.09918	0.91352	0.45726						24411.3	0.94868	0.968975	0.93788	0.93526			340.18	1070.14	1068.46	989.055	1011.38	1046.14			340.33	2125.22	2124.24	2079.16	2108.03	2095.37			340.28	1152.87	1155.98	1105.27	1122.58	1138.67			339.73	10287.4	10376.1	10142	10208.4	10309.7
3.58952	0.64614	0.1202	0.73016	0.54366						24412.2	0.95145	0.978159	0.9452	0.93876			340.13	1060.6	1067.72	989.008	1011.95	1044.79			340.28	2148.05	2124.29	2079.07	2108.73	2094.63			340.23	1145.79	1156.15	1105.29	1122.02	1139.42			339.68	10364.5	10380.2	10142.2	10206.5	10316
3.62019	0.63414	0.13469	0.54657	0.62398						24413.2	0.9568	0.978743	0.95584	0.94208			340.08	1054.1	1067.05	988.967	1012.55	1043.46			340.23	2056.73	2124.36	2078.92	2109.4	2093.88			340.18	1096.03	1156.36	1105.31	1121.49	1140.18			339.63	10224.2	10384.7	10142.5	10204.7	10322.5
3.65087	0.61036	0.14218	0.37526	0.69523						24414.2	0.96093	0.981166	0.96499	0.94558			340.03	1057.34	1066.42	988.929	1013.19	1042.16			340.18	2142.95	2124.68	2078.97	2110.3	2093.35			340.13	1152.3	1156.6	1105.34	1120.98	1140.96			339.58	9935.03	10389.7	10142.8	10203.1	10329.5
3.68155	0.57652	0.14308	0.26038	0.75374						24415.1	0.96578	0.988266	0.97347	0.94828			339.98	1039.35	1065.86	988.89	1013.86	1040.89			340.13	2167.65	2124.89	2078.83	2111.06	2092.66			340.08	1108.1	1156.88	1105.36	1120.49	1141.76			339.53	10125.6	10395.2	10143.1	10201.5	10336.8
3.71223	0.53498	0.13829	0.2861	0.79565						24416.1	0.97098	0.995798	0.9814	0.95136			339.93	1052.56	1065.35	988.861	1014.56	1039.65			340.08	2167.32	2125.1	2078.64	2111.79	2091.95			340.03	1160.98	1157.19	1105.38	1120.02	1142.56			339.48	10418.1	10401.2	10143.4	10200	10344.5
3.74291	0.48879	0.12915	0.41987	0.81742						24417	0.97711	1.00035	0.98855	0.95393			339.88	1070.27	1064.9	988.824	1015.29	1038.43			340.03	2195.37	2125.38	2078.45	2112.56	2091.27			339.98	1125.83	1157.54	1105.41	1119.56	1143.38			339.43	10331.8	10407.6	10143.6	10198.6	10352.7
3.77359	0.44172	0.11743	0.5793	0.81631						24418	0.98433	1.00506	0.99448	0.95696			339.83	1053.91	1064.5	988.777	1016.05	1037.22			339.98	2054.11	2125.67	2078.2	2113.31	2090.56			339.93	1116.04	1157.92	1105.43	1119.13	1144.22			339.38	10408.8	10414.6	10143.9	10197.3	10361.3
3.80427	0.3982	0.10535	0.73313	0.7908						24419.1	0.992	1.0104	1.0031	0.96174			339.78	1030.43	1064.16	988.739	1016.85	1036.05			339.93	2142.07	2126.31	2078.25	2114.4	2090.17			339.88	1134.14	1158.34	1105.45	1118.71	1145.08			339.33	10274	10422.2	10144.2	10196	10370.4
3.83495	0.36307	0.09557	0.86977	0.74092						24420	0.99858	1.01701	1.011	0.96742			339.73	1049.25	1063.9	988.715	1017.7	1034.92			339.88	2091.14	2126.83	2078.12	2115.34	2089.61			339.83	1171.8	1158.78	1105.47	1118.31	1145.94			339.28	10319.5	10430.3	10144.5	10194.8	10380
3.86563	0.3406	0.09066	0.98377	0.66859						24421	1.00287	1.02421	1.01807	0.97616			339.68	1036.24	1063.7	988.68	1018.58	1033.8			339.83	2096.05	2127.53	2078.09	2116.43	2089.19			339.78	1146.32	1159.26	1105.5	1117.93	1146.82			339.23	10197.8	10439.1	10144.8	10193.7	10390.1
3.89631	0.33282	0.09188	1.07273	0.57818						24422.1	1.00835	1.02742	1.02543	0.98812			339.63	1051.62	1063.57	988.653	1019.51	1032.71			339.78	2129.67	2128.28	2078.05	2117.55	2088.78			339.73	1124.28	1159.77	1105.52	1117.57	1147.72			339.18	10205.5	10448.5	10145	10192.6	10400.9
3.92699	0.33836	0.09833	1.13628	0.47763						24423.1	1.01406	1.02893	1.03103	0.99914			339.58	1067.05	1063.49	988.616	1020.48	1031.63			339.73	2106.2	2129.01	2077.94	2118.65	2088.31			339.68	1158.8	1160.3	1105.54	1117.22	1148.63			339.13	10321.6	10458.5	10145.3	10191.6	10412.2
3.95767	0.35294	0.10765	1.17578	0.38122						24424.1	1.01825	1.03368	1.03715	1.01194			339.53	1061.54	1063.48	988.571	1021.47	1030.57			339.68	2142.22	2129.86	2077.88	2119.84	2087.91			339.63	1191.47	1160.87	1105.57	1116.88	1149.55			339.08	10493.8	10469.2	10145.6	10190.6	10424.2
3.98835	0.37134	0.11743	1.19388	0.31484						24425.1	1.02055	1.03818	1.04199	1.02283			339.48	1064.58	1063.54	988.529	1022.52	1029.54			339.63	2108.41	2130.7	2077.74	2121	2087.45			339.58	1159.3	1161.46	1105.59	1116.56	1150.49			339.03	10567.4	10480.7	10145.9	10189.7	10436.8
4.01903	0.38895	0.12586	1.19426	0.31089						24426.1	1.0246	1.04054	1.04452	1.03403			339.43	1112.61	1063.67	988.485	1023.62	1028.53			339.58	2110.23	2131.68	2077.68	2122.28	2087.08			339.53	1107.97	1162.09	1105.61	1116.26	1151.44			338.98	10604	10492.9	10146.1	10188.9	10450.1
4.04971	0.40242	0.13176	1.18115	0.37095						24427.1	1.02754	1.04288	1.04537	1.04299			339.38	1071.09	1063.84	988.413	1024.74	1027.52			339.53	2119.51	2132.72	2077.61	2123.61	2086.72			339.48	1157.4	1162.73	1105.63	1115.96	1152.41			338.93	10411.9	10505.9	10146.4	10188	10464.2
4.08039	0.40965	0.13451	1.15897	0.46294						24428.1	1.02885	1.04593	1.04535	1.05029			339.33	1113.69	1064.12	988.366	1025.94	1026.55			339.48	2129.75	2133.8	2077.52	2124.97	2086.35			339.43	1204.69	1163.41	1105.66	1115.68	1153.38			338.88	10389.2	10519.6	10146.7	10187.3	10479.1
4.11107	0.40971	0.13388	1.1318	0.55984						24429	1.02842	1.04855	1.0435	1.05485			339.28	1104.34	1064.45	988.293	1027.16	1025.58			339.43	2088.48	2134.92	2077.41	2126.36	2085.97			339.38	1186.5	1164.11	1105.68	1115.41	1154.37			338.83	10454.9	10534.3	10147	10186.5	10494.8
4.14175	0.40263	0.12998	1.10304	0.64704						24430	1.029	1.04995	1.04095	1.05539			339.23	1077.02	1064.86	988.226	1028.45	1024.64			339.38	2105.59	2136.2	2077.39	2127.89	2085.7			339.33	1174.34	1164.83	1105.7	1115.16	1155.37			338.78	10468.9	10549.8	10147.3	10185.8	10511.2
4.17243	0.38939	0.12323	1.07512	0.71717						24431	1.02665	1.05128	1.03664	1.05043			339.18	1083.32	1065.38	988.175	1029.82	1023.74			339.33	2134.57	2137.51	2077.32	2129.44	2085.4			339.28	1198.75	1165.57	1105.73	1114.91	1156.39			338.73	10366.3	10566.2	10147.5	10185.1	10528.6
4.20311	0.37186	0.1143	1.04949	0.76725						24432	1.02687	1.04983	1.03191	1.04099			339.13	1080.49	1065.96	988.12	1031.24	1022.85			339.28	2103.69	2138.83	2077.2	2130.98	2085.05			339.23	1126.8	1166.34	1105.75	1114.68	1157.41			338.68	10446.1	10583.6	10147.8	10184.5	10546.9
4.23379	0.35286	0.10411	1.02678	0.79773						24433	1.02626	1.04815	1.02537	1.02904			339.08	1041.13	1066.64	988.067	1032.72	1021.99			339.23	2141.62	2140.28	2077.15	2132.65	2084.77			339.18	1153.54	1167.13	1105.77	1114.46	1158.44			338.63	10639.2	10601.9	10148.1	10183.9	10566.1
4.26447	0.336	0.09385	1.00708	0.81232						24434.2	1.02615	1.04732	1.01829	1.01551			339.03	1098.49	1067.43	988.036	1034.3	1021.17			339.18	2094.42	2141.72	2077.01	2134.3	2084.43			339.13	1151.82	1167.93	1105.79	1114.24	1159.48			338.58	10534.6	10621.2	10148.4	10183.3	10586.2
4.29515	0.32534	0.08488	0.99027	0.81781						24435.1	1.02534	1.0468	1.01403	1.00683			338.98	1048.65	1068.27	987.972	1035.9	1020.34			339.13	2087.82	2143.32	2076.97	2136.1	2084.19			339.08	1168.99	1168.76	1105.82	1114.04	1160.53			338.53	10514.5	10641.5	10148.7	10182.8	10607.4
4.32583	0.32442	0.07858	0.9762	0.82347						24436.2	1.02521	1.04694	1.0099	0.99833			338.93	1114.35	1069.22	987.937	1037.61	1019.55			339.08	2144.23	2145.01	2076.95	2137.99	2083.97			339.03	1208.92	1169.59	1105.84	1113.84	1161.59			338.48	10526.3	10662.8	10149	10182.3	10629.5
4.35651	0.33502	0.07587	0.96468	0.83937						24437.2	1.02517	1.04701	1.00618	0.99048			338.88	1095.4	1070.23	987.864	1039.35	1018.75			339.03	2150.84	2146.65	2076.8	2139.81	2083.65			338.98	1183.35	1170.45	1105.86	1113.66	1162.65			338.43	10705.7	10685.2	10149.2	10181.8	10652.7
4.38719	0.35643	0.07669	0.95524	0.87354						24438.2	1.02234	1.04186	1.00409	0.98425			338.83	1112.71	1071.35	987.802	1041.17	1017.98			338.98	2109.99	2148.34	2076.65	2141.68	2083.31			338.93	1191.44	1171.32	1105.88	1113.48	1163.72			338.38	10580.3	10708.7	10149.5	10181.3	10676.9
4.41786	0.38596	0.08003	0.94688	0.92901						24439.3	1.02175	1.03663	1.00263	0.97773			338.78	1066.67	1072.55	987.73	1043.05	1017.22			338.93	2141.22	2150.19	2076.57	2143.7	2083.07			338.88	1166.09	1172.2	1105.91	1113.31	1164.8			338.33	10559.2	10733.2	10149.8	10180.9	10702.1
4.44854	0.4201	0.08443	0.93776	1.00283						24440.5	1.01962	1.03612	1.00227	0.97075			338.73	1085.32	1073.86	987.684	1045.04	1016.51			338.88	2179.57	2152.05	2076.44	2145.71	2082.77			338.83	1156.88	1173.09	1105.93	1113.15	1165.87			338.28	10637.6	10758.9	10150.1	10180.5	10728.4
4.47922	0.45545	0.08854	0.92516	1.08748						24441.1	1.01873	1.03595	1.00241	0.96676			338.68	1069.09	1075.27	987.628	1047.1	1015.8			338.83	2154.48	2153.89	2076.22	2147.71	2082.39			338.78	1139.76	1173.99	1105.95	1112.99	1166.95			338.23	10812.5	10785.5	10150.4	10180.1	10755.8
4.5099	0.48911	0.09137	0.90564	1.17337						24442.2	1.01764	1.03235	1.0032	0.96083			338.63	1068.25	1076.78	987.581	1049.24	1015.12			338.78	2116.44	2155.86	2076.05	2149.83	2082.08			338.73	1192.99	1174.89	1105.98	1112.84	1168.03			338.18	10563.5	10813.3	10150.6	10179.7	10784.2
4.54058	0.51882	0.09227	0.87539	1.2509						24443.1	1.01504	1.02715	1.00543	0.95588			338.58	1112.53	1078.39	987.534	1051.47	1014.46			338.73	2178.23	2157.97	2075.97	2152.09	2081.85			338.68	1214.29	1175.81	1106	1112.7	1169.1			338.13	10717.8	10842	10150.9	10179.4	10813.6
4.57126	0.54292	0.09092	0.83065	1.3116						24444.1	1.01035	1.02284	1.0097	0.95095			338.53	1089.86	1080.07	987.462	1053.74	1013.78			338.68	2182.79	2160.03	2075.75	2154.28	2081.49			338.63	1184.43	1176.72	1106.02	1112.57	1170.18			338.08	11080.7	10871.8	10151.2	10179	10843.9
4.60194	0.56022	0.0872	0.76824	1.34872						24445	1.0078	1.01957	1.0137	0.94796			338.48	1111.27	1081.86	987.403	1056.12	1013.14			338.63	2187.19	2162.14	2075.52	2156.53	2081.13			338.58	1165.99	1177.64	1106.05	1112.43	1171.25			338.03	11053.8	10902.5	10151.5	10178.7	10875.2
4.63262	0.57002	0.08121	0.68586	1.35743						24446	1.00485	1.01658	1.01747	0.94578			338.43	1101.92	1083.74	987.331	1058.57	1012.51			338.58	2130.3	2164.31	2075.28	2158.83	2080.76			338.53	1129.11	1178.55	1106.07	1112.31	1172.31			337.98	11105.4	10934.1	10151.8	10178.4	10907.4
4.6633	0.57196	0.07319	0.58242	1.33496						24447.1	1.00335	1.01485	1.01878	0.94559			338.38	1098.61	1085.72	987.265	1061.1	1011.89			338.53	2162.22	2166.67	2075.16	2161.31	2080.52			338.48	1217.27	1179.46	1106.09	1112.19	1173.36			337.93	10893.2	10966.5	10152	10178.2	10940.3
4.69398	0.56605	0.06347	0.45819	1.2806						24448.2	0.99994	1.01305	1.01849	0.94645			338.33	1173.99	1087.81	987.201	1063.72	1011.29			338.48	2204.96	2169.02	2074.98	2163.79	2080.21			338.43	1201.86	1180.37	1106.11	1112.08	1174.41			337.88	10935.1	10999.5	10152.3	10177.9	10973.9
4.72466	0.55257	0.05249	0.31484	1.19579						24449.1	0.99761	1.01099	1.01732	0.94803			338.28	1071.5	1089.94	987.093	1066.38	1010.66			338.43	2202.94	2171.35	2074.7	2166.23	2079.82			338.38	1185.79	1181.27	1106.14	1111.97	1175.44			337.83	11039.8	11033.1	10152.6	10177.7	11008.1
4.75534	0.53202	0.04073	0.15549	1.08412						24450.1	0.99404	1.00861	1.01556	0.95044			338.23	1100.66	1092.24	987.044	1069.17	1010.11			338.38	2108.31	2173.74	2074.43	2168.73	2079.43			338.33	1158.88	1182.16	1106.16	1111.86	1176.45			337.78	11247.8	11067.2	10152.9	10177.4	11042.6
4.78602	0.5051	0.02875	0.02	0.95161						24451.1	0.99054	1.0063	1.01541	0.95308			338.18	1105.07	1094.61	986.979	1072.03	1009.55			338.33	2193.21	2176.38	2074.35	2171.49	2079.25			338.28	1184.86	1183.04	1106.18	1111.76	1177.45			337.73	11205.9	11101.4	10153.1	10177.2	11077.3
4.8167	0.47265	0.01714	0.19514	0.80731						24452.2	0.9894	1.00381	1.01568	0.95586			338.13	1148.57	1097.07	986.91	1074.97	1009.01			338.28	2258.63	2178.91	2074.1	2174.12	2078.89			338.23	1187.76	1183.9	1106.2	1111.67	1178.43			337.68	11210.7	11135.7	10153.4	10177	11112.1
4.84738	0.43561	0.00722	0.37434	0.66493						24453.2	0.98668	1.00219	1.01524	0.95876			338.08	1092.49	1099.59	986.817	1077.96	1008.45			338.23	2229.11	2181.34	2073.71	2176.65	2078.39			338.18	1225.25	1184.74	1106.23	1111.58	1179.39			337.63	11324.5	11169.8	10153.7	10176.9	11146.6
4.87806	0.39496	0.00715	0.54848	0.5459						24454.1	0.98483	1.00164	1.01478	0.96115			338.03	1133.34	1102.23	986.756	1081.05	1007.94			338.18	2180.58	2183.88	2073.38	2179.29	2077.96			338.13	1216.43	1185.57	1106.25	1111.49	1180.33			337.58	11182.2	11203.3	10154	10176.7	11180.6
4.90874	0.35172	0.01461	0.71133	0.4805						24455	0.98544	1.00107	1.01169	0.96441			337.98	1138.03	1104.93	986.671	1084.18	1007.42			338.13	2218.85	2186.56	2073.15	2182.07	2077.64			338.08	1193.66	1186.37	1106.27	1111.4	1181.24			337.53	11123.5	11236	10154.3	10176.5	11213.8
4.93942	0.30687	0.0212	0.85708	0.49112						24456.1	0.98301	1.002	1.0077	0.96799			337.93	1109.35	1107.71	986.584	1087.38	1006.91			338.08	2184.6	2189.2	2072.84	2184.8	2077.24			338.03	1209.75	1187.14	1106.3	1111.32	1182.12			337.48	11179.3	11267.6	10154.5	10176.4	11245.8
4.9701	0.26136	0.02597	0.98062	0.56469						24457	0.98167	1.0029	1.00475	0.97182			337.88	1080.09	1110.57	986.513	1090.65	1006.43			338.03	2206.52	2191.94	2072.6	2187.63	2076.91			337.98	1198.01	1187.89	1106.32	1111.24	1182.97			337.43	11273.8	11297.8	10154.8	10176.2	11276.4
5.00078	0.21609	0.02868	1.07781	0.66733						24458	0.98048	1.00113	1.00216	0.97614			337.83	1090.22	1113.51	986.459	1093.99	1005.97			337.98	2189.85	2194.65	2072.31	2190.43	2076.53			337.93	1224.12	1188.61	1106.34	1111.17	1183.79			337.38	11485.8	11326	10155.1	10176.1	11305
5.03146	0.17192	0.02926	1.14576	0.77246						24459	0.97786	0.997812	0.99788	0.98038			337.78	1089.79	1116.49	986.399	1097.37	1005.52			337.93	2114.68	2197.42	2072.06	2193.28	2076.2			337.88	1228.61	1189.3	1106.37	1111.1	1184.56			337.33	11465.4	11352.1	10155.4	10176	11331.4
5.06214	0.1297	0.02772	1.183	0.86467						24460	0.97773	0.994947	0.99266	0.98456			337.73	1128.24	1119.52	986.339	1100.77	1005.09			337.88	2121.32	2200.34	2071.97	2196.29	2076.03			337.83	1205.63	1189.95	1106.39	1111.03	1185.31			337.28	11864	11375.5	10155.7	10175.9	11355.2
5.09282	0.09054	0.0242	1.18958	0.93549						24461.2	0.97626	0.994058	0.98849	0.98889			337.68	1094.59	1122.56	986.257	1104.18	1004.64			337.83	2198.48	2203.25	2071.86	2199.28	2075.84			337.78	1203.52	1190.56	1106.41	1110.96	1186.01			337.23	11677.2	11395.9	10156	10175.8	11376
5.1235	0.05664	0.01887	1.16716	0.9805						24462.1	0.97685	0.99336	0.98576	0.99142			337.63	1084.56	1125.65	986.195	1107.62	1004.22			337.78	2228.17	2205.98	2071.59	2202.08	2075.49			337.73	1207.04	1191.13	1106.43	1110.9	1186.66			337.18	11632.5	11413.1	10156.2	10175.8	11393.5
5.15418	0.03566	0.01203	1.11894	0.99798						24463.3	0.97468	0.994369	0.98249	0.99435			337.58	1049.03	1128.74	986.138	1111.07	1003.82			337.73	2263.73	2208.61	2071.26	2204.79	2075.08			337.68	1152.68	1191.65	1106.46	1110.84	1187.27			337.13	11560.6	11426.6	10156.5	10175.7	11407.4
5.18486	0.04183	0.00438	1.0497	0.98815						24464.2	0.97476	0.995206	0.98011	0.9963			337.53	1112.6	1131.85	986.102	1114.51	1003.44			337.68	2243.67	2211.14	2070.85	2207.39	2074.6			337.63	1177.5	1192.14	1106.48	1110.78	1187.84			337.08	11536	11436.3	10156.8	10175.6	11417.4
5.21553	0.06317	0.00627	0.96559	0.95278						24465.2	0.97577	0.995677	0.97791	0.9985			337.48	1075.52	1134.9	986.029	1117.88	1003.04			337.63	2160.52	2213.65	2070.48	2209.97	2074.16			337.58	1186.41	1192.57	1106.5	1110.72	1188.35			337.03	11451	11441.9	10157.1	10175.6	11423.4
5.24621	0.08584	0.01576	0.87406	0.89487						24466.3	0.97549	0.995888	0.97584	1.00087			337.43	1095.35	1137.93	985.977	1121.23	1002.67			337.58	2238.22	2216.27	2070.29	2212.66	2073.9			337.53	1192.17	1192.96	1106.53	1110.67	1188.81			336.98	11460.4	11443.4	10157.3	10175.5	11425.2
5.27689	0.10631	0.02583	0.78354	0.81839						24467.4	0.97628	0.995306	0.97418	1.00317			337.38	1115.89	1140.88	985.914	1124.49	1002.3			337.53	2225.18	2218.64	2069.93	2215.1	2073.47			337.48	1186.78	1193.29	1106.55	1110.62	1189.22			336.93	11611.2	11440.8	10157.6	10175.5	11422.9
5.30757	0.12362	0.03591	0.70277	0.72798						24468	0.97633	0.994028	0.97343	1.0047			337.33	1155.95	1143.74	985.839	1127.65	1001.92			337.48	2226.85	2220.95	2069.6	2217.47	2073.08			337.43	1229.22	1193.57	1106.57	1110.57	1189.58			336.88	11180.2	11434	10157.9	10175.5	11416.4
5.33825	0.13741	0.04568	0.63949	0.62873						24469.1	0.9759	0.991761	0.97247	1.00723			337.28	1148.12	1146.47	985.74	1130.67	1001.53			337.43	2227.25	2223.14	2069.26	2219.73	2072.68			337.38	1196.12	1193.8	1106.59	1110.52	1189.88			336.83	11135.4	11423.2	10158.2	10175.5	11406
5.36893	0.14752	0.05484	0.5981	0.52595						24470.2	0.9753	0.992248	0.97213	1.01016			337.23	1114.35	1149.08	985.647	1133.57	1001.16			337.38	2235.71	2225.2	2068.93	2221.85	2072.28			337.33	1158.79	1193.98	1106.62	1110.47	1190.12			336.78	11399.3	11408.7	10158.5	10175.4	11391.7
5.39961	0.15393	0.06316	0.57765	0.42509						24471.1	0.97372	0.994159	0.97119	1.01334			337.18	1127.34	1151.56	985.572	1136.32	1000.81			337.33	2242.65	2227.1	2068.57	2223.81	2071.86			337.28	1208.08	1194.09	1106.64	1110.43	1190.3			336.73	11194.9	11390.6	10158.7	10175.4	11373.9
5.43029	0.15665	0.07043	0.57197	0.33168						24472	0.97519	0.995856	0.96925	1.01616			337.13	1122.09	1153.85	985.49	1138.88	1000.46			337.28	2185.41	2228.83	2068.2	2225.59	2071.43			337.23	1186.75	1194.15	1106.66	1110.39	1190.43			336.68	11216.4	11369.2	10159	10175.4	11352.8
5.46097	0.15581	0.0765	0.57247	0.25159						24473.1	0.97589	0.990601	0.96689	1.01904			337.08	1106.55	1155.95	985.412	1141.25	1000.12			337.23	2251.46	2230.5	2067.95	2227.32	2071.12			337.18	1269.73	1194.16	1106.68	1110.35	1190.49			336.63	11427.7	11345	10159.3	10175.5	11328.9
5.49165	0.15154	0.08126	0.57135	0.19128						24474.1	0.97624	0.985508	0.96607	1.02057			337.03	1169.71	1157.84	985.342	1143.39	999.792			337.18	2255.15	2231.84	2067.56	2228.72	2070.68			337.13	1256.75	1194.1	1106.71	1110.31	1190.5			336.58	11206.5	11318.3	10159.6	10175.5	11302.4
5.52233	0.14409	0.08467	0.56333	0.15642						24474.9	0.97506	0.984899	0.96539	1.02161			336.98	1183.21	1159.45	985.235	1145.25	999.438			337.13	2279.8	2232.97	2067.16	2229.91	2070.22			337.08	1228.15	1193.99	1106.73	1110.27	1190.45			336.53	11147.9	11289.4	10159.9	10175.5	11273.8
5.55301	0.13375	0.0867	0.54614	0.14601						24476.1	0.97393	0.989522	0.96477	1.02162			336.93	1125.79	1160.8	985.121	1146.84	999.082			337.08	2236.67	2233.83	2066.71	2230.82	2069.72			337.03	1173.07	1193.82	1106.75	1110.24	1190.34			336.48	11222.7	11258.8	10160.1	10175.5	11243.4
5.58369	0.12088	0.08738	0.52022	0.14938						24477.1	0.97398	0.993153	0.96431	1.02072			336.88	1193.6	1161.89	985.04	1148.17	998.767			337.03	2259.69	2234.56	2066.34	2231.6	2069.3			336.98	1227.44	1193.59	1106.78	1110.2	1190.17			336.43	11204.4	11226.7	10160.4	10175.5	11211.6
5.61437	0.1059	0.08681	0.4883	0.15507						24478.1	0.97359	0.991885	0.96316	1.01899			336.83	1159.5	1162.66	984.919	1149.16	998.418			336.98	2209.51	2235	2065.93	2232.09	2068.84			336.93	1155.01	1193.31	1106.8	1110.17	1189.94			336.38	11137.5	11193.6	10160.7	10175.6	11178.7
5.64505	0.0893	0.08508	0.45479	0.15718						24479.1	0.97246	0.990592	0.96192	1.01697			336.78	1168.34	1163.13	984.818	1149.85	998.095			336.93	2240.64	2235.3	2065.62	2232.44	2068.49			336.88	1225.7	1192.97	1106.82	1110.14	1189.66			336.33	10850.1	11159.8	10161	10175.6	11145.1
5.67573	0.07161	0.08235	0.42484	0.15461						24480	0.97238	0.990467	0.96179	1.01427			336.73	1191.92	1163.28	984.712	1150.22	997.772			336.88	2239.47	2235.29	2065.25	2232.48	2068.06			336.83	1209.1	1192.58	1106.84	1110.11	1189.32			336.28	11045.9	11125.5	10161.3	10175.7	11111.1
5.70641	0.0535	0.07883	0.4029	0.14919						24481.2	0.97377	0.993353	0.9627	1.01098			336.68	1231.01	1163.1	984.593	1150.25	997.442			336.83	2211.65	2235.03	2064.88	2232.26	2067.65			336.78	1192.61	1192.14	1106.87	1110.08	1188.93			336.23	11043.1	11091.1	10161.5	10175.8	11076.9
5.73709	0.03585	0.07477	0.39086	0.14424						24482.1	0.9763	0.995757	0.96351	1.00736			336.63	1209.29	1162.57	984.45	1149.93	997.094			336.78	2277.86	2234.57	2064.57	2231.84	2067.29			336.73	1121.79	1191.64	1106.89	1110.05	1188.49			336.18	11070.2	11056.7	10161.8	10175.8	11042.7
5.76777	0.02075	0.07046	0.38693	0.14325						24483.1	0.97717	0.99643	0.96445	1.00329			336.58	1218.51	1161.73	984.321	1149.29	996.763			336.73	2251.88	2233.71	2064.11	2231.03	2066.79			336.68	1172.37	1191.1	1106.91	1110.02	1187.99			336.13	10875.2	11022.6	10162.1	10175.9	11008.8
5.79845	0.01596	0.06628	0.38634	0.1481						24484	0.97734	0.993981	0.96533	0.99832			336.53	1229.94	1160.57	984.185	1148.32	996.433			336.68	2223.61	2232.66	2063.71	2230.03	2066.34			336.63	1224.5	1190.51	1106.94	1110	1187.45			336.08	10882.7	10988.9	10162.4	10176	10975.4
5.82913	0.02554	0.06262	0.38325	0.158						24485	0.9792	0.991299	0.96871	0.99225			336.48	1234.18	1159.09	984.043	1147.03	996.1			336.63	2216.28	2231.42	2063.37	2228.83	2065.96			336.58	1228.73	1189.87	1106.96	1109.97	1186.86			336.03	10810.7	10955.8	10162.7	10176	10942.5
5.85981	0.03837	0.05992	0.37255	0.17023						24486	0.98172	0.99223	0.97219	0.98609			336.43	1211.12	1157.32	983.899	1145.44	995.77			336.58	2240.22	2229.96	2063.04	2227.41	2065.59			336.53	1219.3	1189.19	1106.98	1109.95	1186.22			335.98	10886.8	10923.5	10162.9	10176.1	10910.3
5.89049	0.05042	0.05853	0.35095	0.18164						24487	0.98377	0.993258	0.97551	0.98074			336.38	1185.16	1155.28	983.768	1143.59	995.457			336.53	2277.07	2228.22	2062.67	2225.71	2065.18			336.48	1144.92	1188.47	1107	1109.93	1185.55			335.93	10929.2	10891.9	10163.2	10176.2	10878.9
5.92117	0.06078	0.05866	0.31751	0.18967						24488.1	0.98533	0.994057	0.97913	0.97638			336.33	1152.57	1152.99	983.651	1141.48	995.164			336.48	2209.05	2226.18	2062.21	2223.71	2064.68			336.43	1136.09	1187.71	1107.03	1109.9	1184.83			335.88	10693.1	10861.2	10163.5	10176.3	10848.4
5.95185	0.06918	0.06028	0.27436	0.1927						24489.2	0.98665	0.994326	0.98329	0.97319			336.28	1189.2	1150.48	983.554	1139.14	994.894			336.43	2210.41	2224.08	2061.89	2221.65	2064.33			336.38	1136.58	1186.91	1107.05	1109.88	1184.08			335.83	10855.4	10831.5	10163.8	10176.4	10818.9
5.98253	0.07561	0.06314	0.22841	0.19013						24490.2	0.98868	0.994578	0.98761	0.97101			336.23	1160.1	1147.73	983.435	1136.56	994.606			336.38	2259.15	2221.78	2061.58	2219.39	2063.97			336.33	1196.38	1186.08	1107.07	1109.87	1183.29			335.78	10908.3	10802.7	10164.1	10176.5	10790.3
6.0132	0.08026	0.06682	0.195	0.18228						24491.2	0.98834	0.99546	0.99181	0.96968			336.18	1148.17	1144.79	983.333	1133.79	994.34			336.33	2294.84	2219.2	2061.16	2216.84	2063.51			336.28	1156.28	1185.22	1107.1	1109.85	1182.47			335.73	10704.8	10775	10164.3	10176.6	10762.7
6.04388	0.08348	0.0709	0.19718	0.17046						24492.4	0.99106	0.996719	0.99781	0.96839			336.13	1146.03	1141.69	983.238	1130.85	994.084			336.28	2225.43	2216.38	2060.66	2214.06	2062.98			336.23	1172.44	1184.33	1107.12	1109.83	1181.62			335.68	10576.2	10748.3	10164.6	10176.7	10736.2
6.07456	0.08576	0.07495	0.24279	0.15697						24493.2	0.99137	0.997605	1.00194	0.96811			336.08	1095.8	1138.44	983.144	1127.75	993.833			336.23	2225.71	2213.57	2060.31	2211.28	2062.59			336.18	1106.77	1183.41	1107.14	1109.81	1180.74			335.63	10702.4	10722.6	10164.9	10176.8	10710.7
6.10524	0.08772	0.07862	0.31574	0.14495						24494.2	0.99282	0.999178	1.00422	0.96746			336.03	1106.83	1135.09	983.079	1124.55	993.614			336.18	2153.09	2210.61	2059.95	2208.36	2062.21			336.13	1159.35	1182.47	1107.16	1109.8	1179.84			335.58	10576.3	10698	10165.2	10176.9	10686.3
6.13592	0.09001	0.08161	0.3994	0.13787						24495.2	0.99475	1.00129	1.0067	0.967			335.98	1092.37	1131.62	983.007	1121.23	993.393			336.13	2213.2	2207.7	2059.76	2205.48	2061.97			336.08	1162.7	1181.51	1107.19	1109.78	1178.91			335.53	10819.2	10674.5	10165.5	10177	10662.9
6.1666	0.0932	0.08371	0.48386	0.13806						24496.1	0.99541	1.00305	1.00851	0.96709			335.93	1108.75	1128.07	982.944	1117.84	993.183			336.08	2157.99	2204.56	2059.43	2202.37	2061.61			336.03	1154.66	1180.53	1107.21	1109.77	1177.97			335.48	10634	10652	10165.7	10177.1	10640.6
6.19728	0.09766	0.08477	0.56334	0.14526						24497.2	0.99609	1.00352	1.01049	0.96738			335.88	1073.99	1124.46	982.871	1114.36	992.967			336.03	2216.63	2201.45	2059.22	2199.3	2061.37			335.98	1241.51	1179.53	1107.23	1109.75	1177.01			335.43	10697.8	10630.5	10166	10177.2	10619.3
6.22796	0.10349	0.08468	0.63441	0.15674						24498.1	0.99685	1.0039	1.01214	0.96828			335.83	1035.55	1120.81	982.819	1110.85	992.774			335.98	2166.4	2198.14	2058.88	2196.02	2061			335.93	1158.47	1178.51	1107.26	1109.74	1176.03			335.38	10609.1	10610	10166.3	10177.4	10599
6.25864	0.11053	0.08344	0.69523	0.16899						24499	0.99832	1.00497	1.01381	0.96989			335.78	1108.89	1117.16	982.788	1107.34	992.607			335.93	2156.62	2194.89	2058.65	2192.8	2060.74			335.88	1149.31	1177.49	1107.28	1109.73	1175.04			335.33	10539.6	10590.5	10166.6	10177.5	10579.6
6.28932	0.11838	0.08108	0.74522	0.17893						24500	0.99948	1.0073	1.01566	0.97193			335.73	1125.93	1113.45	982.715	1103.77	992.399			335.88	2143.67	2191.61	2058.44	2189.55	2060.51			335.83	1154.86	1176.45	1107.3	1109.72	1174.03			335.28	10759.5	10572	10166.9	10177.6	10561.2
6.32	0.12657	0.07773	0.7848	0.18434						24502.1	1.00203	1.01134	1.01845	0.97769			335.68	1127.15	1109.74	982.633	1100.18	992.186			335.83	2125.96	2188.33	2058.26	2186.3	2060.29			335.78	1140.86	1175.4	1107.32	1109.71	1173.02			335.23	10670.2	10554.4	10167.1	10177.8	10543.7
6.35068	0.13458	0.07359	0.81508	0.1838						24504.2	1.00523	1.01362	1.01696	0.98626			335.63	1090.56	1106.04	982.549	1096.61	991.973			335.78	2141.82	2185.06	2058.12	2183.06	2060.12			335.73	1193.14	1174.35	1107.35	1109.7	1172			335.18	10820.2	10537.6	10167.4	10177.9	10527.1
6.38136	0.14195	0.06897	0.83752	0.17661						24506.2	1.00558	1.01709	1.01467	0.9939			335.58	1094.35	1102.38	982.487	1093.08	991.785			335.73	2121.06	2181.76	2057.94	2179.78	2059.91			335.68	1141.01	1173.29	1107.37	1109.69	1170.97			335.13	10619.5	10521.8	10167.7	10178	10511.4
6.41204	0.14828	0.06426	0.85356	0.16267						24508.1	1.00661	1.02139	1.01305	0.99994			335.53	1067.67	1098.76	982.422	1089.59	991.597			335.68	2135.72	2178.49	2057.8	2176.55	2059.75			335.63	1179.95	1172.23	1107.39	1109.68	1169.94			335.08	10748.7	10506.8	10168	10178.2	10496.5
6.44272	0.15325	0.06	0.86426	0.14243						24510.2	1.00716	1.02903	1.01068	1.00616			335.48	1041.25	1095.21	982.373	1086.15	991.427			335.63	2175.34	2175.21	2057.64	2173.29	2059.56			335.58	1123.13	1171.17	1107.41	1109.67	1168.91			335.03	10493.4	10492.5	10168.3	10178.3	10482.4
6.4734	0.15665	0.05681	0.87014	0.11682						24512	1.00737	1.02846	1.00814	1.01131			335.43	1072.73	1091.72	982.339	1082.78	991.275			335.58	2055.08	2171.86	2057.39	2169.97	2059.28			335.53	1163.37	1170.1	1107.44	1109.66	1167.88			334.98	10495.4	10479.1	10168.5	10178.5	10469.1
6.50408	0.15835	0.05526	0.87107	0.08745						24514	1.00918	1.02845	1.00658	1.01513			335.38	1076.74	1088.27	982.287	1079.45	991.107			335.53	2118.14	2168.79	2057.39	2166.93	2059.26			335.48	1143.89	1169.04	1107.46	1109.66	1166.85			334.93	10589.8	10466.3	10168.8	10178.6	10456.5
6.53476	0.15831	0.05577	0.86645	0.05761						24516.3	1.01132	1.03063	1.00788	1.01741			335.33	1074.96	1084.89	982.232	1076.18	990.939			335.48	2164.38	2165.62	2057.26	2163.78	2059.1			335.43	1141.53	1167.98	1107.48	1109.65	1165.82			334.88	10550.2	10454.3	10169.1	10178.8	10444.6
6.56544	0.15659	0.05834	0.85545	0.03815						24518.2	1.01152	1.03874	1.00904	1.01816			335.28	1068.68	1081.58	982.179	1072.98	990.774			335.43	2193.37	2162.39	2057.03	2160.57	2058.85			335.38	1168.9	1166.93	1107.51	1109.64	1164.79			334.83	10426.4	10442.9	10169.4	10179	10433.4
6.59612	0.15332	0.06263	0.83735	0.05018						24520.5	1.01189	1.03947	1.00777	1.01876			335.23	1103.17	1078.35	982.129	1069.86	990.615			335.38	2205.22	2159.14	2056.74	2157.35	2058.54			335.33	1208.92	1165.88	1107.53	1109.64	1163.77			334.78	10542.5	10432.2	10169.6	10179.1	10422.7
6.6268	0.14869	0.06812	0.81181	0.08129						24522.2	1.0121	1.0346	1.00773	1.01898			335.18	1131.2	1075.17	982.059	1066.8	990.438			335.33	2167.59	2155.91	2056.43	2154.14	2058.2			335.28	1172.84	1164.84	1107.55	1109.64	1162.76			334.73	10656	10422.1	10169.9	10179.3	10412.7
6.65748	0.14295	0.07423	0.7791	0.11618						24524.2	1.01114	1.03135	1.00696	1.01915			335.13	1092.75	1072.07	981.973	1063.79	990.247			335.28	2172.77	2152.81	2056.19	2151.06	2057.93			335.23	1136.23	1163.81	1107.58	1109.63	1161.75			334.68	10555.1	10412.5	10170.2	10179.4	10403.3
6.68816	0.13639	0.08047	0.74018	0.15077						24526.1	1.00944	1.02918	1.00662	1.01789			335.08	1046.86	1069.06	981.909	1060.89	990.08			335.23	2213.42	2149.75	2055.94	2148.03	2057.66			335.18	1136.34	1162.78	1107.6	1109.63	1160.75			334.63	10639.4	10403.5	10170.5	10179.6	10394.4
6.71884	0.12933	0.08648	0.6967	0.18362						24528.1	1.00916	1.02852	1.00697	1.01611			335.03	1089.31	1066.17	981.871	1058.1	989.942			335.18	2203.99	2146.66	2055.61	2144.96	2057.3			335.13	1156.49	1161.76	1107.62	1109.62	1159.76			334.58	10724.9	10394.9	10170.8	10179.8	10386
6.74952	0.12209	0.09196	0.65083	0.21411						24530.1	1.009	1.02446	1.00778	1.01326			334.98	1064.28	1063.33	981.809	1055.36	989.78			335.13	2202.32	2143.65	2055.29	2141.97	2056.97			335.08	1171.05	1160.76	1107.64	1109.62	1158.78			334.53	10628.6	10386.9	10171	10179.9	10378
6.7802	0.11501	0.09671	0.60502	0.24197						24532.1	1.00723	1.02029	1.00765	1.01047			334.93	1046.61	1060.6	981.761	1052.72	989.636			335.08	2174.06	2140.7	2054.97	2139.05	2056.63			335.03	1179.94	1159.76	1107.67	1109.62	1157.81			334.48	10519.7	10379.3	10171.3	10180.1	10370.5
6.81087	0.10838	0.10059	0.56159	0.26713						24534.2	1.00656	1.01522	1.00722	1.00821			334.88	1043.2	1057.96	981.724	1050.18	989.503			335.03	2154.18	2137.88	2054.72	2136.24	2056.36			334.98	1152.69	1158.77	1107.69	1109.62	1156.84			334.43	10467.9	10372.1	10171.6	10180.3	10363.5
6.84155	0.10245	0.10354	0.52242	0.28958						24536.2	1.00432	1.01662	1.00653	1.00645			334.83	1020.02	1055.4	981.688	1047.71	989.374			334.98	2120.29	2135.16	2054.51	2133.54	2056.12			334.93	1227.63	1157.8	1107.71	1109.62	1155.89			334.38	10450.6	10365.4	10171.9	10180.5	10356.8
6.87223	0.09742	0.10553	0.48859	0.30932						24538.1	1.00225	1.01696	1.00556	1.00442			334.78	1012.38	1052.94	981.666	1045.35	989.259			334.93	2166.49	2132.57	2054.37	2130.98	2055.96			334.88	1240.46	1156.84	1107.73	1109.62	1154.96			334.33	10330.6	10359	10172.2	10180.6	10350.5
6.90291	0.09342	0.10658	0.46031	0.32626						24540	1.00195	1.01175	1.00547	1.00173			334.73	1033.81	1050.57	981.649	1043.07	989.151			334.88	2165.17	2129.95	2054.13	2128.38	2055.7			334.83	1191.98	1155.89	1107.76	1109.62	1154.03			334.28	10309.1	10353	10172.5	10180.8	10344.6
6.93359	0.09051	0.10675	0.43708	0.3402						24542.1	0.99976	1.008	1.00579	0.99815			334.68	1100.63	1048.27	981.619	1040.86	989.033			334.83	2128.57	2127.4	2053.89	2125.84	2055.45			334.78	1155.39	1154.96	1107.78	1109.62	1153.12			334.23	10480.3	10347.2	10172.7	10181	10339
6.96427	0.08871	0.10614	0.41822	0.35086						24544.2	0.99827	1.00553	1.00651	0.99431			334.63	1050.95	1046.01	981.55	1038.68	988.877			334.78	2035.09	2124.99	2053.73	2123.45	2055.27			334.73	1141.75	1154.04	1107.8	1109.62	1152.22			334.18	10522.1	10341.9	10173	10181.2	10333.7
6.99495	0.08799	0.10488	0.40332	0.35791						24546.6	0.99653	1.00109	1.00797	0.99093			334.58	1063.87	1043.86	981.51	1036.62	988.751			334.73	2111.77	2122.84	2053.77	2121.32	2055.29			334.68	1124.41	1153.13	1107.83	1109.62	1151.34			334.13	10657.4	10336.8	10173.3	10181.4	10328.7
7.02563	0.08832	0.10311	0.39262	0.36106						24548.2	0.99634	0.997827	1.00993	0.98899			334.53	1063.38	1041.78	981.462	1034.62	988.619			334.68	2140.31	2120.59	2053.65	2119.1	2055.14			334.63	1109.34	1152.24	1107.85	1109.62	1150.47			334.08	10595.2	10331.9	10173.6	10181.5	10323.9
7.05631	0.08968	0.10099	0.38701	0.36016						24550.5	0.99554	0.99314	1.01251	0.98602			334.48	1060.45	1039.77	981.415	1032.7	988.489			334.63	2154.89	2118.35	2053.47	2116.87	2054.94			334.58	1171.12	1151.36	1107.87	1109.62	1149.61			334.03	10684.2	10327.3	10173.9	10181.7	10319.5
7.08699	0.09205	0.09871	0.38763	0.35532						24552.1	0.99363	0.993214	1.01416	0.98318			334.43	1102.14	1037.84	981.369	1030.85	988.362			334.58	2130.74	2116.14	2053.25	2114.68	2054.71			334.53	1176.62	1150.5	1107.89	1109.62	1148.77			333.98	10322.6	10323	10174.1	10181.9	10315.2
7.11767	0.0954	0.09646	0.39522	0.34698						24554.1	0.9935	0.994122	1.01635	0.97967			334.38	1110.28	1035.96	981.299	1029.05	988.213			334.53	2121.63	2114.04	2053.08	2112.59	2054.52			334.48	1174.39	1149.65	1107.92	1109.63	1147.94			333.93	10386.3	10318.9	10174.4	10182.1	10311.2
7.14835	0.09969	0.09439	0.40957	0.33603						24556.1	0.992	0.997045	1.01587	0.97749			334.33	1061.67	1034.14	981.225	1027.31	988.06			334.48	2148.14	2112.02	2052.94	2110.59	2054.36			334.43	1112.87	1148.81	1107.94	1109.63	1147.13			333.88	10389.4	10315	10174.7	10182.3	10307.3
7.17903	0.10485	0.09267	0.42938	0.32382						24558.1	0.99192	0.994666	1.01461	0.97584			334.28	1029.23	1032.42	981.178	1025.67	987.936			334.43	2074.11	2110	2052.73	2108.59	2054.14			334.38	1140.94	1148	1107.96	1109.63	1146.33			333.83	10348.9	10311.2	10175	10182.5	10303.7
7.20971	0.11076	0.09142	0.45258	0.31215						24560.2	0.99263	0.988661	1.01428	0.975			334.23	976.312	1030.79	981.151	1024.11	987.833			334.38	2152.11	2108.2	2052.69	2106.81	2054.08			334.33	1126.79	1147.19	1107.99	1109.63	1145.54			333.78	10330.4	10307.7	10175.2	10182.7	10300.3
7.24039	0.11725	0.09072	0.47689	0.30304						24562.1	0.9913	0.989145	1.01019	0.97471			334.18	1033.78	1029.25	981.154	1022.64	987.761			334.33	2075.29	2106.3	2052.48	2104.92	2053.85			334.28	1132.32	1146.4	1108.01	1109.64	1144.77			333.73	10425.5	10304.3	10175.5	10182.9	10297
7.27107	0.12413	0.09058	0.50029	0.29839						24564.2	0.99152	0.990266	1.00543	0.97478			334.13	1061.62	1027.73	981.123	1021.2	987.657			334.28	2084.44	2104.61	2052.43	2103.25	2053.78			334.23	1187.5	1145.63	1108.03	1109.64	1144.02			333.68	10658.2	10301.1	10175.8	10183.1	10293.9
7.30175	0.13115	0.09096	0.52139	0.29938						24566	0.99267	0.989276	1.00192	0.97564			334.08	1027.23	1026.27	981.077	1019.8	987.538			334.23	2119.95	2102.96	2052.36	2101.62	2053.7			334.18	1134.9	1144.87	1108.06	1109.65	1143.28			333.63	10582.1	10298.1	10176.1	10183.3	10290.9
7.33243	0.13808	0.09177	0.53955	0.30607						24568	0.9918	0.988942	0.99624	0.97823			334.03	981.05	1024.88	981.05	1018.49	987.441			334.18	2069.37	2101.29	2052.22	2099.96	2053.54			334.13	1118.52	1144.13	1108.08	1109.65	1142.56			333.58	10311	10295.2	10176.4	10183.5	10288
7.36311	0.14465	0.09287	0.55485	0.3173						24570.1	0.99082	0.990439	0.98964	0.98231											334.13	2161.97	2099.78	2052.18	2098.47	2053.49			334.08	1159.81	1143.4	1108.1	1109.66	1141.85			333.53	10408	10292.4	10176.6	10183.7	10285.4
7.39379	0.15062	0.0941	0.56795	0.33105						24572.2	0.99095	0.989315	0.98214	0.98681											334.08	2095.27	2098.12	2051.94	2096.82	2053.24			334.03	1121.27	1142.69	1108.12	1109.66	1141.15			333.48	10383.5	10289.7	10176.9	10183.9	10282.8
7.42447	0.15575	0.09528	0.5798	0.34492						24574.7	0.99115	0.98924	0.97574	0.99111											334.03	2100.85	2096.66	2051.85	2095.38	2053.13			333.98	1203.93	1141.99	1108.15	1109.67	1140.47			333.43	10221.6	10287.2	10177.2	10184.1	10280.3
7.45515	0.15982	0.09625	0.59131	0.35661						24576.3	0.99177	0.991093	0.97256	0.9941											333.98	2086.52	2095.23	2051.75	2093.96	2053.01			333.93	1177.96	1141.31	1108.17	1109.67	1139.81			333.38	10339.7	10284.8	10177.5	10184.3	10278
7.48583	0.16266	0.09682	0.60301	0.36414						24578.3	0.9927	0.992006	0.96837	0.99811											333.93	2074.42	2093.88	2051.67	2092.63	2052.93			333.88	1165.82	1140.64	1108.19	1109.68	1139.15			333.33	10275.4	10282.5	10177.8	10184.5	10275.7
7.51651	0.16411	0.09687	0.61483	0.366						24580.1	0.992	0.989705	0.9643	1.00211											333.88	2110.91	2092.6	2051.62	2091.36	2052.86			333.83	1151.99	1139.99	1108.21	1109.69	1138.52			333.28	10135	10280.2	10178	10184.7	10273.6
7.54719	0.16404	0.09625	0.62601	0.36118						24582	0.99236	0.988809	0.96279	1.00681											333.83	2148.41	2091.29	2051.5	2090.07	2052.72			333.78	1128.46	1139.35	1108.24	1109.69	1137.89			333.23	10266.5	10278.1	10178.3	10184.9	10271.5
7.57787	0.16237	0.09489	0.63518	0.34916						24584.1	0.99355	0.988731	0.96274	1.01087											333.78	2138.34	2089.94	2051.29	2088.73	2052.5			333.73	1135.93	1138.73	1108.26	1109.7	1137.29			333.18	10440.2	10276.1	10178.6	10185.1	10269.5
7.60854	0.15906	0.09271	0.64065	0.32991						24586.2	0.9938	0.989734	0.96481	1.01451											333.73	2075.08	2088.66	2051.11	2087.46	2052.3			333.68	1148.8	1138.12	1108.28	1109.71	1136.69			333.13	10273.1	10274.1	10178.9	10185.4	10267.6
7.63922	0.15412	0.08968	0.64061	0.30383						24588.3	0.99355	0.991267	0.96901	1.01761											333.68	2062.76	2087.55	2051.05	2086.37	2052.24			333.63	1193.6	1137.52	1108.31	1109.71	1136.11			333.08	10404.7	10272.2	10179.2	10185.6	10265.8
7.6699	0.14758	0.08581	0.63345	0.27172						24590.2	0.99625	0.992109	0.9736	1.01978											333.63	2104.19	2086.51	2051.03	2085.34	2052.2			333.58	1190.05	1136.94	1108.33	1109.72	1135.54			333.03	10222.2	10270.4	10179.5	10185.8	10264.1
7.70058	0.13953	0.08113	0.61792	0.23477						24592.1	0.99708	0.992816	0.97865	1.02189											333.58	2210.72	2085.41	2050.92	2084.26	2052.07			333.53	1205.21	1136.37	1108.35	1109.73	1134.99			332.98	10243.2	10268.7	10179.7	10186	10262.4
7.73126	0.1301	0.07574	0.59331	0.19449						24594	0.99671	0.993383	0.98322	1.02372											333.53	2126.6	2084.13	2050.57	2082.99	2051.72			333.48	1244.32	1135.81	1108.37	1109.74	1134.45			332.93	10255.9	10267	10180	10186.2	10260.8
7.76194	0.11946	0.06975	0.55946	0.1528						24596	0.99736	0.993277	0.98778	1.02536											333.48	2095.21	2083.06	2050.41	2081.93	2051.55			333.43	1148.28	1135.27	1108.4	1109.75	1133.92			332.88	10154.6	10265.4	10180.3	10186.4	10259.3
7.79262	0.10783	0.06334	0.51686	0.11233						24598.2	0.99894	0.99076	0.99412	1.02586											333.43	2031.22	2082.09	2050.32	2080.97	2051.44			333.38	1108.42	1134.74	1108.42	1109.76	1133.41			332.83	10269.3	10263.9	10180.6	10186.6	10257.8
7.8233	0.0955	0.05676	0.46658	0.07759						24600.2	0.99901	0.990904	0.99921	1.02594											333.38	2092.41	2081.29	2050.36	2080.18	2051.47											332.78	10260.5	10262.4	10180.9	10186.9	10256.4
7.85398	0.08283	0.0503	0.41036	0.05813						24603.5	1.00003	0.994379	1.00565	1.02542											333.33	2109.21	2080.39	2050.27	2079.29	2051.37											332.73	10313.4	10261	10181.1	10187.1	10255
7.88466	0.07032	0.04439	0.35069	0.06358						24606.5	0.99964	0.997108	1.00869	1.02365											333.28	2088.08	2079.49	2050.14	2078.4	2051.23											332.68	10233.7	10259.6	10181.4	10187.3	10253.7
7.91534	0.05868	0.03955	0.29115	0.08376						24609.2	0.9994	0.992658	1.01121	1.01863											333.23	2149.43	2078.66	2050.06	2077.58	2051.14											332.63	10412.1	10258.3	10181.7	10187.5	10252.5
7.94602	0.04902	0.03632	0.23724	0.10563						24612	0.99928	0.993703	1.01498	1.01069											333.18	2049.85	2077.72	2049.85	2076.66	2050.91											332.58	10439.1	10257	10182	10187.7	10251.2
7.9767	0.04296	0.03512	0.19774	0.12391						24615.3	0.99963	0.997726	1.01716	1.00127																											332.53	10377.5	10255.8	10182.2	10188	10250.1
8.00738	0.04201	0.03596	0.18376	0.13673						24618.2	1.00015	0.999204	1.01844	0.99471																											332.48	10332.6	10254.6	10182.5	10188.2	10249
8.03806	0.04617	0.03837	0.19977	0.14344						24621.1	1.00078	0.996385	1.01787	0.98871																											332.43	10491.8	10253.5	10182.8	10188.4	10247.9
8.06874	0.05386	0.04171	0.23748	0.14405						24624	1.00203	0.99517	1.01595	0.98289																											332.38	10265.5	10252.4	10183.1	10188.6	10246.8
8.09942	0.06336	0.04536	0.28569	0.13898						24627.4	1.00211	0.994027	1.00973	0.98021																											332.33	10294.3	10251.3	10183.4	10188.9	10245.8
8.1301	0.07353	0.04888	0.33722	0.12904						24630.5	1.00221	0.992962	1.00636	0.97986																											332.28	10474.3	10250.3	10183.6	10189.1	10244.9
8.16078	0.08376	0.05196	0.38829	0.11531						24633.6	1.00259	0.993347	1.00064	0.97975																											332.23	10508.2	10249.3	10183.9	10189.3	10244
8.19146	0.0937	0.05439	0.43701	0.09925						24636	1.00329	1.0013	1.00021	0.97989																											332.18	10428.5	10248.4	10184.2	10189.5	10243.1
8.22214	0.10319	0.05608	0.48239	0.0828						24639	1.00311	1.00123	0.99672	0.98011																											332.13	10513	10247.5	10184.5	10189.8	10242.2
8.25282	0.11217	0.05697	0.52393	0.06861						24642.2	1.00382	1.00034	0.99285	0.98026																											332.08	10283.4	10246.6	10184.8	10190	10241.4
8.2835	0.12061	0.05709	0.56132	0.06016						24645.3	1.00597	1.00112	0.98992	0.98065																											332.03	10416.8	10245.8	10185	10190.2	10240.6
8.31418	0.12854	0.0565	0.59434	0.06006						24648.2	1.00575	1.00444	0.98654	0.98174																											331.98	10443.8	10245	10185.3	10190.5	10239.8
8.34486	0.13598	0.05531	0.62279	0.06725						24651	1.00496	1.0011	0.98368	0.98422																											331.93	10261.6	10244.2	10185.6	10190.7	10239.1
8.37554	0.14293	0.05366	0.64641	0.07811						24654.4	1.004	0.995803	0.98481	0.98909																											331.88	10222.6	10243.4	10185.9	10190.9	10238.4
8.40621	0.14941	0.05174	0.66492	0.08959						24657.7	1.00335	0.994968	0.98746	0.99318																											331.83	10293.5	10242.7	10186.2	10191.2	10237.7
8.43689	0.15538	0.04975	0.67801	0.09998						24660.4	1.00312	0.998735	0.99067	0.99699																											331.78	10354	10242	10186.4	10191.4	10237
8.46757	0.16078	0.0479	0.6854	0.10844						24663.2	1.00104	0.995891	0.99443	1.00191																											331.73	10475.6	10241.3	10186.7	10191.6	10236.4
8.49825	0.16553	0.0464	0.68685	0.11468						24666.1	1.00073	0.992799	0.99797	1.00738																											331.68	10425.2	10240.6	10187	10191.9	10235.8
8.52893	0.16953	0.04541	0.68219	0.11874						24669.1	0.99982	0.994091	0.99978	1.01251																											331.63	10413.2	10240	10187.3	10192.1	10235.2
8.55961	0.17265	0.045	0.67138	0.12088						24672.3	1.00004	0.995933	1.00049	1.01717																											331.58	10406.5	10239.4	10187.6	10192.3	10234.6
8.59029	0.17476	0.04518	0.65453	0.12144						24675.3	0.99866	0.995315	1.00142	1.02065																											331.53	10478	10238.8	10187.8	10192.6	10234.1
8.62097	0.17575	0.04584	0.63189	0.12081						24678	0.99654	0.993481	1.00129	1.0235																											331.48	10311.2	10238.3	10188.1	10192.8	10233.6
8.65165	0.1755	0.04683	0.60387	0.11935						24681.3	0.9964	0.992573	1.00093	1.02455																											331.43	10188.4	10237.7	10188.4	10193	10233.1
8.68233	0.17393	0.04797	0.57105	0.1173						24684.5	0.99713	0.993035	1.00179	1.02412
8.71301	0.171	0.04906	0.53415	0.11483						24687.2	0.99787	0.991526	1.00268	1.02354
8.74369	0.1667	0.04993	0.49401	0.11195						24690.3	0.99857	0.985627	1.00395	1.02106
8.77437	0.16107	0.05045	0.45158	0.10859						24693	0.99799	0.989484	1.00476	1.01713
8.80505	0.1542	0.0505	0.40785	0.10464						24696.1	0.99835	0.990292	1.00364	1.0114
8.83573	0.14624	0.05003	0.36384	0.09997						24699.2	0.9987	0.987923	1.00193	1.00548
8.86641	0.1374	0.04899	0.32055	0.09448						24702.2	0.99827	0.990472	1.00036	1.00027
8.89709	0.12791	0.04736	0.27894	0.08812						24705	0.9976	0.989074	0.99703	0.9943
8.92777	0.1181	0.04516	0.23984	0.0809						24708.1	0.99729	0.984835	0.99333	0.98933
8.95845	0.10833	0.04244	0.20397	0.07289						24711.3	0.99753	0.981493	0.99125	0.98771
8.98913	0.099	0.03924	0.17191	0.0642						24715.1	0.99732	0.984028	0.9877	0.98717
9.01981	0.09054	0.03564	0.14404	0.05497						24717.2	0.99635	0.987112	0.98844	0.98714
9.05049	0.08334	0.03174	0.12056	0.04534						24720.1	0.99581	0.99285	0.98824	0.98723
9.08117	0.07776	0.02766	0.10147	0.03549						24723.1	0.9954	0.992402	0.98772	0.98833
9.11185	0.07395	0.02355	0.08654	0.02565						24726.3	0.99725	0.991198	0.98777	0.99002
9.14253	0.07189	0.01962	0.07533	0.01631						24729.2	0.99787	0.99189	0.98813	0.99139
9.17321	0.07131	0.01613	0.06724	0.00949						24732.1	0.99771	0.989746	0.98808	0.99241
9.20388	0.07183	0.01351	0.06163	0.01132						24735	0.99742	0.986565	0.9889	0.99226
9.23456	0.07308	0.01222	0.05804	0.01919						24738.4	0.99743	0.984439	0.99178	0.9916
9.26524	0.07475	0.01247	0.05627	0.02805						24741.9	0.9983	0.990072	0.99586	0.99097
9.29592	0.07668	0.01388	0.05646	0.03667						24744.3	0.99872	0.994013	0.99776	0.99077
9.3266	0.07887	0.01585	0.05891	0.04462						24747.1	0.99908	0.994669	0.99993	0.99114
9.35728	0.08142	0.01792	0.0639	0.05155						24750.1	0.99925	0.992393	1.00218	0.9929
9.38796	0.08455	0.0198	0.07139	0.05718						24754.2	0.99992	0.99015	1.00569	0.99684
9.41864	0.08847	0.02132	0.08106	0.06126						24758.2	1.00103	0.993924	1.0092	1.00025
9.44932	0.09336	0.02241	0.0923	0.06359						24761.9	1.0012	0.996409	1.01149	1.00411
9.48	0.0993	0.02302	0.10442	0.06399						24766.5	1.00163	0.992971	1.0133	1.00791
9.51068	0.10624	0.02313	0.11666	0.06241						24771.2	1.00195	0.998202	1.01239	1.01032
9.54136	0.11402	0.02276	0.12832	0.05883						24774.2	1.00306	1.00087	1.00989	1.01216
9.57204	0.12237	0.02195	0.13878	0.05337						24778.1	1.00464	0.999715	1.00605	1.01437
9.60272	0.13096	0.02075	0.14752	0.04623						24782.2	1.00468	0.994321	1.0028	1.01633
9.6334	0.13945	0.01923	0.15425	0.03772						24786.2	1.00453	0.993849	1.00034	1.01734
9.66408	0.14746	0.01749	0.15886	0.02832						24790	1.00563	0.992534	0.99928	1.01686
9.69476	0.15466	0.01563	0.16152	0.01882						24794.5	1.00616	0.990243	0.99957	1.01451
9.72544	0.16075	0.01379	0.16264	0.01145						24797.7	1.00582	0.991604	0.99994	1.01274
9.75612	0.16546	0.01212	0.16288	0.01211						24802.1	1.0059	0.996338	0.99907	1.00847
9.7868	0.16859	0.01079	0.16305	0.01941						24806	1.00388	0.993613	0.99854	1.00154
9.81748	0.16998	0.00996	0.16398	0.02766						24810.3	1.00348	0.997457	0.99918	0.9947
9.84816	0.16952	0.00967	0.16634	0.03513						24814.2	1.00324	0.994504	0.99722	0.99074
9.87884	0.1672	0.00986	0.17052	0.04125						24817.9	1.00324	0.995332	0.99924	0.98839
9.90952	0.16301	0.01032	0.17653	0.04577						24822.6	1.002	0.997407	0.9988	0.9887
9.9402	0.15704	0.01086	0.18408	0.04866						24827.3	1.00256	0.991402	0.99931	0.99011
9.97088	0.14941	0.0113	0.19279	0.05002						24830.2	1.00264	0.992377	1.00106	0.99117
										24834	1.00146	0.995917	1.00293	0.9922
										24838.3	1.0018	0.998551	1.00452	0.99263
										24842.3	1.00228	0.997125	1.00371	0.99304
										24845.8	1.00116	0.991344	1.00313	0.99363
										24850.5	1.00273	0.991505	1.00195	0.9945
										24855.3	1.00279	0.996537	1.00246	0.99537
										24858.3	1.00274	0.998235	1.00234	0.99604
										24862	1.00326	0.996339	1.00132	0.99769
										24866.3	1.00246	0.99804	1.00139	0.99973
										24870.2	1.00167	0.998443	1.00271	1.00107
										24874	1.00051	0.997044	1.00315	1.00207
										24878.4	1.00052	0.99341	1.00145	1.00322
										24883.2	0.99977	0.997927	1.00042	1.00386
										24886.3	0.99979	0.994156	1.00191	1.00408
										24890	0.99936	0.991009	1.00161	1.0041
										24894.2	0.99876	0.996098	1.00187	1.00378
										24898.2	0.9976	0.999429	1.00367	1.00303
										24901.9	0.99849	1.00062	1.0034	1.00153
										24906.5	0.99848	0.998838	1.00374	0.9998
										24911.3	0.99914	0.993336	1.00308	0.9985
										24914.3	0.99961	0.996734	1.00256	0.99745
										24918.1	1	1.00022	1.00334	0.99534
										24922.2	0.99946	1.00248	1.00529	0.99285
										24926.3	1.00071	1.00108	1.00641	0.99092
										24929.9	1.00096	1.004	1.00582	0.98902
										24934.5	1.00245	1.00771	1.00576	0.98749
										24938.4	1.00255	1.00474	1.00572	0.98694
										24942.6	1.00289	1.00394	1.0052	0.98637
										24945.9	1.00217	1.00463	1.00471	0.98611
										24950.3	1.00164	1.00729	1.00337	0.98541
										24955.3	1.002	1.00229	1.00193	0.98502
										24960	1.00072	1.00774	1.0014	0.98497
										24965.6	1.00096	1.00973	1.00138	0.98517
										24970.2	1.00039	1.01087	1.00227	0.98518
										24975.1	0.99811	1.01018	1.00222	0.98528
										24980.3	0.99609	1.00561	1.0014	0.98569
										24985.2	0.99438	1.00429	1.0028	0.98672
										24990.2	0.99259	1.01156	1.00225	0.98753
										24994.6	0.99292	1.01339	0.99982	0.98805
										25000.1	0.99203	1.01315	0.99919	0.98826

## Sheet: Figure 5
Figure 5a										Figure 5b										Figure 5c											Figure 5d											Figure 5e
Suzuki-Miyaura cross-coupling catalyzed by 19 SACs.										Suzuki-Miyaura cross-coupling of bromobenzene and phenylboronic acid catalyzed by different catalysts.										Recycling experiment for the Suzuki-Miyaura cross-coupling reaction over Pd1/FeOx-1											Catalytic performance of Pd1/FeOx-1, Pd1/FeOx-2, Pd1/FeOx-3 and Pd1/FeOx-4 in different temperatures.											Catalytic performance of Pd1/FeOx-1, Pd1/FeOx-2, Pd1/FeOx-3 and Pd1/FeOx-4 in different bases.
Catalysts	TOF（h-1）									Catalysts	TOF（h-1）									Cycles	Yield
Pd1/ZnO	748.617									Pd1/FeOx-1	23206.4									1	99.78											Pd1/FeOx-1	error bar	Pd1/FeOx-2	error bar	Pd1/FeOx-3	error bar	Pd1/FeOx-4	error bar				Pd1/FeOx-1	error bar	Pd1/FeOx-2	error bar	Pd1/FeOx-3	error bar	Pd1/FeOx-4
Pd1/MnOx	1076.02									Pd(PPh3)4	11315.7									2	98.17										30 ℃	9291.98	343.212	9585.73	198.799	9608.92	326.341	9484.15	359.962			Na2CO3	10707.8	128.703	10269.7	566.611	11260.9	1060.08	11032.1
Pd1/Al2O3	2648.05									Pd(OAc)2	4637.18									3	96.94										40 ℃	23206.4	819.87	22462.8	814.238	24790	395.737	24780.7	476.178			K2CO3	23206.4	819.87	22462.8	814.238	24790	395.737	24780.7
Pd1/FeOx-1	23810									Pd(NO3)2	3933.62									4	94.29										50 ℃	51218.6	631.229	50477.7	1121.18	51675	2199.03	54405.3	655.82			K3PO4	9692.11	556.857	10453.9	287.811	11014.9	844.493	10261
Pt1/ZnO	0.80796									PdCl2	2424.3									5	93.301
Pt1/MnOx	0.49845									[Pd(NH3)4](NO3)2	1442.12
Pt1/Al2O3	1.34086									Pd/C	887.78
Pt1/TiO2	0.61997									PdO	33.1355
Pt1/FeOx	1.23307									Pd foil	1.09031
Ru1/ZnO	0.45732									FeOx	0
Ru1/MnOx	2.24928
Ru1/Al2O3	5.20126
Ru1/TiO2	0.84595
Ru1/FeOx	2.68566
Mn1/N-C	1.7956
Fe1/N-C	0.14865
Co1/N-C	0.60981
Ni1/N-C	0.59343
Zn1/N-C	0.29998
[truncated: 10 more columns]

## Sheet: Supplementary Fig. 2
	b XRD pattern of Pd1/FeOx.
	2 Theta (Degree)	Pd1/FeOx	2 Theta (Degree)	Fe2O3-PDF#87-1165
	5	593	24.149	31.4
	5.02	499	33.158	100
	5.04	520	35.631	71.3
	5.06	518	39.283	1.9
	5.08	524	40.862	19.2
	5.1	541	43.508	1.8
	5.12	487	49.462	34.2
	5.14	505	54.069	41.1
	5.16	507	56.159	0.5
	5.18	545	57.448	2.5
	5.2	538	57.597	8.6
	5.22	560	62.436	26.4
	5.24	538	64	25.7
	5.26	550	66.031	0.2
	5.28	542	69.595	2.5
	5.3	538	71.947	8.8
	5.32	596	72.281	2.1
	5.34	596	75.191	0.3
	5.36	552	75.455	5.5
	5.38	603	77.738	1.9
	5.4	547	78.776	0.9
	5.42	551	79.486	0.1
	5.44	597	80.582	1.6
	5.46	562	80.709	3.5
	5.48	592	82.953	4.3
	5.5	621	84.485	0.2
	5.52	609	84.934	6.5
	5.54	620	88.557	5.9
	5.56	618
	5.58	622
	5.6	621
	5.62	642
	5.64	660
	5.66	626
	5.68	625
	5.7	603
	5.72	676
	5.74	679
	5.76	689
	5.78	641
	5.8	679
	5.82	703
	5.84	660
	5.86	679
	5.88	709
	5.9	716
	5.92	675
	5.94	675
	5.96	660
	5.98	709
	6	709
	6.02	671
	6.04	737
	6.06	710
	6.08	698
	6.1	742
	6.12	682
	6.14	710
	6.16	712
	6.18	730
	6.2	726
	6.22	755
	6.24	720
	6.26	709
	6.28	781
	6.3	727
	6.32	777
	6.34	708
	6.36	774
	6.38	739
	6.4	785
	6.42	733
	6.44	762
	6.46	803
	6.48	763
	6.5	787
	6.52	783
	6.54	781
	6.56	820
	6.58	784
	6.6	795
	6.62	752
	6.64	770
	6.66	785
	6.68	833
	6.7	746
	6.72	781
	6.74	776
	6.76	777
	6.78	843
	6.8	779
	6.82	778
	6.84	778
	6.86	787
	6.88	807
	6.9	758
	6.92	800
	6.94	832
	6.96	768
	6.98	782
	7	797
	7.02	869
	7.04	778
	7.06	781
	7.08	771
	7.1	844
	7.12	742
	7.14	779
	7.16	799
	7.18	755
	7.2	801
	7.22	808
	7.24	807
	7.26	878
	7.28	808
	7.3	807
	7.32	800
	7.34	857
	7.36	844
	7.38	840
	7.4	781
	7.42	839
	7.44	842
	7.46	807
	7.48	740
	7.5	815
	7.52	786
	7.54	773
	7.56	800
	7.58	826
	7.6	783
	7.62	818
	7.64	828
	7.66	831
	7.68	852
	7.7	813
	7.72	812
	7.74	775
	7.76	828
	7.78	867
	7.8	819
	7.82	837
	7.84	837
	7.86	839
	7.88	873
	7.9	833
	7.92	830
	7.94	830
	7.96	902
	7.98	855
	8	834
	8.02	837
	8.04	816
	8.06	817
	8.08	889
	8.1	802
	8.12	785
	8.14	869
	8.16	771
	8.18	857
	8.2	844
	8.22	888
	8.24	846
	8.26	843
	8.28	786
	8.3	840
	8.32	875
	8.34	843
	8.36	878
	8.38	898
	8.4	854
	8.42	824
	8.44	875
	8.46	899
	8.48	878
	8.5	872
	8.52	843
	8.54	805
	8.56	874
	8.58	904
	8.6	871
	8.62	804
	8.64	827
	8.66	858
	8.68	882
	8.7	802
	8.72	831
	8.74	899
	8.76	881
	8.78	844
	8.8	846
	8.82	856
	8.84	857
	8.86	903
	8.88	832
	8.9	857
	8.92	891
	8.94	833
	8.96	849
	8.98	847
	9	840
	9.02	880
	9.04	856
	9.06	825
	9.08	874
	9.1	890
	9.12	855
	9.14	867
	9.16	821
	9.18	853
	9.2	882
	9.22	866
	9.24	833
	9.26	871
	9.28	878
	9.3	865
	9.32	885
	9.34	885
	9.36	843
	9.38	828
	9.4	889
	9.42	826
	9.44	857
	9.46	892
	9.48	884
	9.5	904
	9.52	857
	9.54	870
	9.56	884
	9.58	851
	9.6	845
	9.62	909
	9.64	853
	9.66	900
	9.68	864
	9.7	881
	9.72	894
	9.74	841
	9.76	864
	9.78	887
	9.8	878
	9.82	850
	9.84	880
	9.86	832
	9.88	915
	9.9	907
	9.92	881
	9.94	878
	9.96	899
	9.98	848
	10	892
	10.02	903
	10.04	871
	10.06	848
	10.08	891
	10.1	888
	10.12	877
	10.14	859
	10.16	879
	10.18	911
	10.2	868
	10.22	840
	10.24	890
	10.26	923
	10.28	843
	10.3	861
	10.32	873
	10.34	883
	10.36	851
	10.38	888
	10.4	833
	10.42	849
	10.44	905
	10.46	848
	10.48	918
	10.5	882
	10.52	905
	10.54	894
	10.56	905
	10.58	851
	10.6	923
	10.62	859
	10.64	892
	10.66	853
	10.68	898
	10.7	857
	10.72	926
	10.74	840
	10.76	864
	10.78	908
	10.8	852
	10.82	849
	10.84	931
	10.86	837
	10.88	872
	10.9	872
	10.92	877
	10.94	946
	10.96	899
	10.98	876
	11	890
	11.02	918
	11.04	895
	11.06	858
	11.08	920
	11.1	866
	11.12	928
	11.14	908
	11.16	878
	11.18	918
	11.2	891
	11.22	883
	11.24	898
	11.26	868
	11.28	925
	11.3	932
	11.32	898
	11.34	879
	11.36	891
	11.38	895
	11.4	907
	11.42	921
	11.44	911
	11.46	922
	11.48	850
	11.5	924
	11.52	902
	11.54	859
	11.56	940
	11.58	882
	11.6	943
	11.62	872
	11.64	890
	11.66	899
	11.68	816
	11.7	920
	11.72	931
	11.74	917
	11.76	884
	11.78	910
	11.8	939
	11.82	934
	11.84	894
	11.86	887
	11.88	909
	11.9	872
	11.92	906
	11.94	933
	11.96	891
	11.98	899
	12	922
	12.02	904
	12.04	900
	12.06	865
	12.08	935
	12.1	894
	12.12	960
	12.14	861
	12.16	950
	12.18	911
	12.2	908
	12.22	918
	12.24	870
	12.26	860
	12.28	970
	12.3	918
	12.32	926
	12.34	951
	12.36	933
	12.38	907
	12.4	927
	12.42	901
	12.44	857
	12.46	893
	12.48	903
	12.5	911
	12.52	902
	12.54	850
	12.56	930
	12.58	945
	12.6	937
	12.62	953
	12.64	983
	12.66	977
	12.68	923
	12.7	938
	12.72	931
	12.74	936
	12.76	901
	12.78	924
	12.8	922
	12.82	930
	12.84	915
	12.86	903
	12.88	913
	12.9	879
	12.92	880
	12.94	925
	12.96	942
	12.98	903
	13	990
	13.02	863
	13.04	909
	13.06	839
	13.08	928
	13.1	967
	13.12	939
	13.14	981
	13.16	940
	13.18	954
	13.2	925
	13.22	945
	13.24	922
	13.26	905
	13.28	994
	13.3	901
	13.32	943
	13.34	973
	13.36	874
	13.38	936
	13.4	891
	13.42	905
	13.44	913
	13.46	949
	13.48	957
	13.5	920
	13.52	876
	13.54	927
	13.56	997
	13.58	939
	13.6	881
	13.62	882
	13.64	961
	13.66	912
	13.68	916
	13.7	993
	13.72	931
	13.74	926
	13.76	925
	13.78	925
	13.8	939
	13.82	930
	13.84	871
	13.86	941
	13.88	954
	13.9	922
	13.92	957
	13.94	969
	13.96	898
	13.98	943
	14	914
	14.02	940
	14.04	969
	14.06	899
	14.08	907
	14.1	933
	14.12	946
	14.14	898
	14.16	922
	14.18	905
	14.2	906
	14.22	976
	14.24	918
	14.26	953
	14.28	906
	14.3	937
	14.32	904
	14.34	935
	14.36	949
	14.38	948
	14.4	985
	14.42	940
	14.44	888
	14.46	977
	14.48	898
	14.5	922
	14.52	938
	14.54	952
	14.56	956
	14.58	899
	14.6	939
	14.62	905
	14.64	951
	14.66	957
	14.68	893
	14.7	916
	14.72	965
	14.74	953
	14.76	931
	14.78	953
	14.8	925
	14.82	969
	14.84	901
	14.86	952
	14.88	933
	14.9	972
	14.92	953
	14.94	929
	14.96	954
	14.98	923
	15	955
	15.02	918
	15.04	928
	15.06	970
	15.08	944
	15.1	932
	15.12	896
	15.14	946
	15.16	985
	15.18	916
	15.2	954
	15.22	957
	15.24	930
	15.26	931
	15.28	968
	15.3	977
	15.32	975
	15.34	961
	15.36	959
	15.38	942
	15.4	942
	15.42	940
	15.44	943
	15.46	946
	15.48	924
	15.5	1014
	15.52	962
	15.54	926
	15.56	896
	15.58	961
	15.6	932
	15.62	917
	15.64	962
	15.66	981
	15.68	968
	15.7	923
	15.72	925
	15.74	965
	15.76	893
	15.78	941
	15.8	898
	15.82	907
	15.84	945
	15.86	946
	15.88	951
	15.9	930
	15.92	949
	15.94	968
	15.96	915
	15.98	915
	16	948
	16.02	970
	16.04	947
	16.06	992
	16.08	964
	16.1	1012
	16.12	914
	16.14	931
	16.16	946
	16.18	958
	16.2	918
	16.22	934
	16.24	931
	16.26	917
	16.28	981
	16.3	984
	16.32	891
	16.34	951
	16.36	963
	16.38	943
	16.4	917
	16.42	949
	16.44	937
	16.46	992
	16.48	973
	16.5	928
	16.52	936
	16.54	960
	16.56	984
	16.58	936
	16.6	954
	16.62	876
	16.64	936
	16.66	980
	16.68	946
	16.7	926
	16.72	946
	16.74	919
	16.76	915
	16.78	1032
	16.8	1001
	16.82	935
	16.84	951
	16.86	925
	16.88	940
	16.9	912
	16.92	937
	16.94	942
	16.96	928
	16.98	964
	17	938
	17.02	993
	17.04	986
	17.06	946
	17.08	936
	17.1	938
	17.12	942
	17.14	987
	17.16	974
	17.18	930
	17.2	950
	17.22	925
	17.24	901
	17.26	963
	17.28	1002
	17.3	951
	17.32	946
	17.34	989
	17.36	953
	17.38	1010
	17.4	964
	17.42	1007
	17.44	960
	17.46	925
	17.48	970
	17.5	938
	17.52	959
	17.54	938
	17.56	936
	17.58	943
	17.6	947
	17.62	906
	17.64	948
	17.66	961
	17.68	935
	17.7	967
	17.72	902
	17.74	934
	17.76	937
	17.78	977
	17.8	890
	17.82	893
	17.84	961
	17.86	997
	17.88	981
	17.9	916
	17.92	942
	17.94	913
	17.96	940
	17.98	956
	18	942
	18.02	963
	18.04	939
	18.06	972
	18.08	1007
	18.1	941
	18.12	934
	18.14	945
	18.16	930
	18.18	897
	18.2	939
	18.22	967
	18.24	939
	18.26	981
	18.28	1015
	18.3	964
	18.32	937
	18.34	928
	18.36	943
	18.38	969
	18.4	990
	18.42	958
	18.44	946
	18.46	956
	18.48	896
	18.5	963
	18.52	930
	18.54	898
	18.56	935
	18.58	973
	18.6	962
	18.62	982
	18.64	967
	18.66	970
	18.68	996
	18.7	929
	18.72	914
	18.74	888
	18.76	902
	18.78	912
	18.8	980
	18.82	965
	18.84	941
	18.86	992
	18.88	907
	18.9	1029
	18.92	980
	18.94	912
	18.96	943
	18.98	917
	19	983
	19.02	894
	19.04	936
	19.06	899
	19.08	866
	19.1	902
	19.12	924
	19.14	946
	19.16	914
	19.18	922
	19.2	918
	19.22	964
	19.24	922
	19.26	950
	19.28	924
	19.3	933
	19.32	926
	19.34	933
	19.36	997
	19.38	919
	19.4	923
	19.42	910
	19.44	879
	19.46	916
	19.48	923
	19.5	933
	19.52	992
	19.54	927
	19.56	935
	19.58	914
	19.6	935
	19.62	943
	19.64	938
	19.66	880
	19.68	931
	19.7	983
	19.72	936
	19.74	883
	19.76	913
	19.78	941
	19.8	929
	19.82	954
	19.84	948
	19.86	944
	19.88	962
	19.9	918
	19.92	921
	19.94	948
	19.96	951
	19.98	897
	20	911
	20.02	935
	20.04	900
	20.06	962
	20.08	896
	20.1	942
	20.12	915
	20.14	960
	20.16	956
	20.18	958
	20.2	962
	20.22	958
	20.24	888
	20.26	946
	20.28	889
	20.3	958
	20.32	974
	20.34	974
	20.36	947
	20.38	940
	20.4	924
	20.42	959
	20.44	940
	20.46	921
	20.48	947
	20.5	920
	20.52	920
	20.54	911
	20.56	893
	20.58	940
	20.6	851
	20.62	939
	20.64	953
	20.66	948
	20.68	939
	20.7	912
	20.72	896
	20.74	911
	20.76	951
	20.78	906
	20.8	945
	20.82	915
	20.84	986
	20.86	925
	20.88	922
	20.9	886
	20.92	948
	20.94	946
	20.96	945
	20.98	892
	21	928
	21.02	991
	21.04	911
	21.06	895
	21.08	922
	21.1	909
	21.12	945
	21.14	891
	21.16	954
	21.18	964
	21.2	927
	21.22	922
	21.24	868
	21.26	889
	21.28	898
	21.3	910
	21.32	928
	21.34	906
	21.36	926
	21.38	954
	21.4	926
	21.42	943
	21.44	942
	21.46	973
	21.48	897
	21.5	911
	21.52	943
	21.54	928
	21.56	901
	21.58	933
	21.6	941
	21.62	920
	21.64	922
	21.66	912
	21.68	922
	21.7	953
	21.72	949
	21.74	967
	21.76	953
	21.78	904
	21.8	907
	21.82	966
	21.84	943
	21.86	918
	21.88	871
	21.9	948
	21.92	883
	21.94	883
	21.96	929
	21.98	924
	22	987
	22.02	930
	22.04	973
	22.06	933
	22.08	943
	22.1	965
	22.12	977
	22.14	906
	22.16	957
	22.18	940
	22.2	936
	22.22	880
	22.24	932
	22.26	947
	22.28	911
	22.3	919
	22.32	928
	22.34	921
	22.36	905
	22.38	939
	22.4	961
	22.42	919
	22.44	922
	22.46	868
	22.48	944
	22.5	916
	22.52	951
	22.54	960
	22.56	943
	22.58	901
	22.6	933
	22.62	915
	22.64	944
	22.66	950
	22.68	935
	22.7	953
	22.72	956
	22.74	977
	22.76	914
	22.78	927
	22.8	897
	22.82	895
	22.84	890
	22.86	912
	22.88	981
	22.9	956
	22.92	938
	22.94	957
	22.96	898
	22.98	927
	23	946
	23.02	948
	23.04	917
	23.06	929
	23.08	962
	23.1	966
	23.12	951
	23.14	912
	23.16	922
	23.18	902
	23.2	896
	23.22	929
	23.24	963
	23.26	996
	23.28	949
	23.3	1002
	23.32	929
	23.34	1002
	23.36	985
	23.38	974
	23.4	981
	23.42	943
	23.44	939
	23.46	1013
	23.48	1034
	23.5	1049
	23.52	1074
	23.54	978
	23.56	975
	23.58	1047
	23.6	1056
	23.62	1060
	23.64	999
	23.66	1056
	23.68	1058
	23.7	1066
	23.72	1063
	23.74	1038
	23.76	1097
	23.78	1093
	23.8	1050
	23.82	1070
	23.84	1127
	23.86	1094
	23.88	1118
	23.9	1195
	23.92	1177
	23.94	1168
	23.96	1256
	23.98	1213
	24	1174
	24.02	1279
	24.04	1310
	24.06	1312
	24.08	1391
	24.1	1398
	24.12	1377
	24.14	1388
	24.16	1381
	24.18	1415
	24.2	1347
	24.22	1300
	24.24	1296
	24.26	1288
	24.28	1190
	24.3	1248
	24.32	1214
	24.34	1203
	24.36	1229
	24.38	1123
	24.4	1182
	24.42	1147
	24.44	1100
	24.46	1079
	24.48	1096
	24.5	1092
	24.52	1127
	24.54	1024
	24.56	1075
	24.58	1067
	24.6	1040
	24.62	979
	24.64	1000
	24.66	1026
	24.68	1035
	24.7	1040
	24.72	998
	24.74	942
	24.76	1013
	24.78	1027
	24.8	950
	24.82	993
	24.84	984
	24.86	956
	24.88	979
	24.9	976
	24.92	957
	24.94	904
	24.96	984
	24.98	935
	25	949
	25.02	948
	25.04	937
	25.06	920
	25.08	921
	25.1	967
	25.12	903
	25.14	882
	25.16	923
	25.18	896
	25.2	882
	25.22	887
	25.24	912
	25.26	977
	25.28	987
	25.3	936
	25.32	870
	25.34	930
	25.36	920
	25.38	886
	25.4	910
	25.42	965
	25.44	925
	25.46	957
	25.48	944
	25.5	921
	25.52	901
	25.54	870
	25.56	922
	25.58	932
	25.6	864
	25.62	858
	25.64	887
	25.66	935
	25.68	970
	25.7	942
	25.72	921
	25.74	893
	25.76	930
	25.78	905
	25.8	891
	25.82	934
	25.84	956
	25.86	931
	25.88	909
	25.9	897
	25.92	938
	25.94	899
	25.96	895
	25.98	904
	26	888
	26.02	897
	26.04	882
	26.06	866
	26.08	866
	26.1	939
	26.12	941
	26.14	892
	26.16	865
	26.18	860
	26.2	900
	26.22	917
	26.24	927
	26.26	962
	26.28	922
	26.3	897
	26.32	880
	26.34	865
	26.36	902
	26.38	859
	26.4	900
	26.42	922
	26.44	948
	26.46	881
	26.48	916
	26.5	909
	26.52	897
	26.54	896
	26.56	895
	26.58	893
	26.6	911
	26.62	914
	26.64	929
	26.66	912
	26.68	947
	26.7	936
	26.72	887
	26.74	884
	26.76	933
	26.78	885
	26.8	965
	26.82	919
	26.84	901
	26.86	916
	26.88	907
	26.9	907
	26.92	921
	26.94	874
	26.96	872
	26.98	864
	27	890
	27.02	871
	27.04	885
	27.06	950
	27.08	910
	27.1	900
	27.12	911
	27.14	889
	27.16	891
	27.18	838
	27.2	881
	27.22	884
	27.24	940
	27.26	876
	27.28	910
	27.3	860
	27.32	902
	27.34	933
	27.36	855
	27.38	883
	27.4	937
	27.42	925
	27.44	874
	27.46	819
	27.48	914
	27.5	893
	27.52	837
	27.54	910
	27.56	873
	27.58	891
	27.6	861
	27.62	897
	27.64	884
	27.66	887
	27.68	869
	27.7	888
	27.72	861
	27.74	863
	27.76	904
	27.78	923
	27.8	870
	27.82	915
	27.84	924
	27.86	898
	27.88	865
	27.9	908
	27.92	892
	27.94	875
	27.96	873
	27.98	877
	28	873
	28.02	860
	28.04	856
	28.06	909
	28.08	903
	28.1	946
	28.12	895
	28.14	893
	28.16	904
	28.18	866
	28.2	900
	28.22	970
	28.24	875
	28.26	908
	28.28	918
	28.3	924
	28.32	904
	28.34	868
	28.36	872
	28.38	849
	28.4	896
	28.42	868
	28.44	821
	28.46	903
	28.48	945
	28.5	922
	28.52	897
	28.54	878
	28.56	873
	28.58	844
	28.6	896
	28.62	895
	28.64	859
	28.66	874
	28.68	917
	28.7	880
	28.72	936
	28.74	840
	28.76	876
	28.78	879
	28.8	845
	28.82	946
	28.84	829
	28.86	920
	28.88	862
	28.9	897
	28.92	898
	28.94	905
	28.96	879
	28.98	887
	29	902
	29.02	894
	29.04	860
	29.06	867
	29.08	880
	29.1	843
	29.12	919
	29.14	849
	29.16	887
	29.18	926
	29.2	891
	29.22	882
	29.24	879
	29.26	925
	29.28	886
	29.3	868
	29.32	834
	29.34	885
	29.36	880
	29.38	894
	29.4	885
	29.42	881
	29.44	912
	29.46	901
	29.48	882
	29.5	865
	29.52	879
	29.54	881
	29.56	877
	29.58	939
	29.6	875
	29.62	894
	29.64	893
	29.66	927
	29.68	901
	29.7	916
	29.72	901
	29.74	888
	29.76	890
	29.78	920
	29.8	854
	29.82	908
	29.84	890
	29.86	893
	29.88	905
	29.9	877
	29.92	876
	29.94	903
	29.96	896
	29.98	899
	30	954
	30.02	878
	30.04	877
	30.06	926
	30.08	929
	30.1	909
	30.12	843
	30.14	896
	30.16	954
	30.18	911
	30.2	919
	30.22	889
	30.24	866
	30.26	889
	30.28	858
	30.3	870
	30.32	853
	30.34	838
	30.36	866
	30.38	882
	30.4	896
	30.42	926
	30.44	869
	30.46	885
	30.48	871
	30.5	907
	30.52	899
	30.54	852
	30.56	835
	30.58	901
	30.6	853
	30.62	855
	30.64	879
	30.66	876
	30.68	828
	30.7	868
	30.72	851
	30.74	874
	30.76	951
	30.78	874
	30.8	913
	30.82	880
	30.84	905
	30.86	892
	30.88	889
	30.9	905
	30.92	851
	30.94	905
	30.96	850
	30.98	888
	31	860
	31.02	876
	31.04	929
	31.06	914
	31.08	864
	31.1	915
	31.12	944
	31.14	870
	31.16	866
	31.18	859
	31.2	908
	31.22	901
	31.24	913
	31.26	878
	31.28	883
	31.3	908
	31.32	884
	31.34	829
	31.36	903
	31.38	885
	31.4	828
	31.42	874
	31.44	933
	31.46	949
	31.48	911
	31.5	882
	31.52	902
	31.54	914
	31.56	899
	31.58	896
	31.6	933
	31.62	939
	31.64	960
	31.66	881
	31.68	901
	31.7	923
	31.72	939
	31.74	948
	31.76	920
	31.78	911
	31.8	873
	31.82	901
	31.84	922
	31.86	938
	31.88	993
	31.9	958
	31.92	964
	31.94	994
	31.96	963
	31.98	974
	32	971
	32.02	959
	32.04	967
	32.06	967
	32.08	942
	32.1	984
	32.12	965
	32.14	953
	32.16	968
	32.18	936
	32.2	929
	32.22	979
	32.24	1006
	32.26	1037
	32.28	1024
	32.3	977
	32.32	1024
	32.34	1070
	32.36	982
	32.38	1023
	32.4	1061
	32.42	1017
	32.44	1072
	32.46	1108
	32.48	1060
	32.5	1039
	32.52	1090
	32.54	1075
	32.56	1097
	32.58	1212
	32.6	1216
	32.62	1233
	32.64	1227
	32.66	1231
	32.68	1256
	32.7	1168
	32.72	1311
	32.74	1345
	32.76	1396
	32.78	1344
	32.8	1405
	32.82	1455
	32.84	1404
	32.86	1494
	32.88	1600
	32.9	1536
	32.92	1585
	32.94	1631
	32.96	1695
	32.98	1774
	33	1872
	33.02	1952
	33.04	2033
	33.06	2063
	33.08	2194
	33.1	2233
	33.12	2309
	33.14	2360
	33.16	2369
	33.18	2432
	33.2	2396
	33.22	2329
	33.24	2258
	33.26	2144
	33.28	2054
	33.3	1994
	33.32	1951
	33.34	1891
	33.36	1740
	33.38	1730
	33.4	1624
	33.42	1559
	33.44	1620
	33.46	1533
	33.48	1469
	33.5	1443
	33.52	1450
	33.54	1368
	33.56	1321
	33.58	1301
	33.6	1322
	33.62	1319
	33.64	1304
	33.66	1237
	33.68	1182
	33.7	1149
	33.72	1140
	33.74	1176
	33.76	1122
	33.78	1079
	33.8	1110
	33.82	1084
	33.84	1125
	33.86	1058
	33.88	1106
	33.9	1081
	33.92	1064
	33.94	1035
	33.96	981
	33.98	980
	34	1020
	34.02	1013
	34.04	1002
	34.06	992
	34.08	963
	34.1	919
	34.12	1014
	34.14	987
	34.16	972
	34.18	926
	34.2	993
	34.22	992
	34.24	984
	34.26	954
	34.28	918
	34.3	936
	34.32	930
	34.34	969
	34.36	962
	34.38	918
	34.4	950
	34.42	930
	34.44	966
	34.46	949
	34.48	908
	34.5	936
	34.52	965
	34.54	965
	34.56	926
	34.58	949
	34.6	932
	34.62	934
	34.64	986
	34.66	943
	34.68	889
	34.7	909
	34.72	1002
	34.74	982
	34.76	955
	34.78	962
	34.8	953
	34.82	948
	34.84	931
	34.86	932
	34.88	1001
	34.9	978
	34.92	997
	34.94	1024
	34.96	1040
	34.98	973
	35	1049
	35.02	1012
	35.04	1051
	35.06	985
	35.08	1079
	35.1	1108
	35.12	1089
	35.14	1087
	35.16	1097
	35.18	1121
	35.2	1107
	35.22	1111
	35.24	1136
	35.26	1179
	35.28	1163
	35.3	1182
	35.32	1260
	35.34	1324
	35.36	1288
	35.38	1385
	35.4	1299
	35.42	1399
	35.44	1432
	35.46	1535
	35.48	1570
	35.5	1593
	35.52	1610
	35.54	1725
	35.56	1887
	35.58	1928
	35.6	1960
	35.62	1965
	35.64	1989
	35.66	1974
	35.68	1948
	35.7	1898
	35.72	1846
	35.74	1850
	35.76	1776
	35.78	1716
	35.8	1617
	35.82	1573
	35.84	1515
	35.86	1486
	35.88	1415
	35.9	1437
	35.92	1337
	35.94	1286
	35.96	1386
	35.98	1360
	36	1318
	36.02	1144
	36.04	1171
	36.06	1231
	36.08	1176
	36.1	1132
	36.12	1125
	36.14	1072
	36.16	1037
	36.18	1012
	36.2	1013
	36.22	984
	36.24	1011
	36.26	1009
	36.28	1042
	36.3	986
	36.32	936
	36.34	949
	36.36	1003
	36.38	974
	36.4	923
	36.42	934
	36.44	956
	36.46	900
	36.48	908
	36.5	962
	36.52	965
	36.54	902
	36.56	908
	36.58	860
	36.6	906
	36.62	872
	36.64	878
	36.66	904
	36.68	884
	36.7	926
	36.72	864
	36.74	865
	36.76	865
	36.78	851
	36.8	838
	36.82	869
	36.84	900
	36.86	877
	36.88	920
	36.9	852
	36.92	858
	36.94	852
	36.96	853
	36.98	830
	37	821
	37.02	851
	37.04	792
	37.06	844
	37.08	841
	37.1	876
	37.12	849
	37.14	829
	37.16	807
	37.18	874
	37.2	819
	37.22	844
	37.24	848
	37.26	848
	37.28	856
	37.3	883
	37.32	884
	37.34	886
	37.36	797
	37.38	833
	37.4	849
	37.42	825
	37.44	819
	37.46	798
	37.48	855
	37.5	824
	37.52	834
	37.54	851
	37.56	829
	37.58	806
	37.6	842
	37.62	830
	37.64	830
	37.66	818
	37.68	770
	37.7	823
	37.72	820
	37.74	770
	37.76	810
	37.78	818
	37.8	844
	37.82	845
	37.84	800
	37.86	771
	37.88	828
	37.9	799
	37.92	865
	37.94	835
	37.96	781
	37.98	857
	38	800
	38.02	834
	38.04	886
	38.06	811
	38.08	829
	38.1	818
	38.12	851
	38.14	823
	38.16	814
	38.18	815
	38.2	851
	38.22	791
	38.24	792
	38.26	822
	38.28	825
	38.3	833
	38.32	824
	38.34	838
	38.36	901
	38.38	839
	38.4	819
	38.42	826
	38.44	879
	38.46	782
	38.48	784
	38.5	872
	38.52	793
	38.54	819
	38.56	845
	38.58	800
	38.6	776
	38.62	826
	38.64	863
	38.66	875
	38.68	822
	38.7	843
	38.72	793
	38.74	850
	38.76	845
	38.78	791
	38.8	826
	38.82	783
	38.84	873
	38.86	841
	38.88	758
	38.9	768
	38.92	781
	38.94	808
	38.96	850
	38.98	843
	39	767
	39.02	795
	39.04	835
	39.06	799
	39.08	853
	39.1	780
	39.12	821
	39.14	828
	39.16	816
	39.18	827
	39.2	858
	39.22	803
	39.24	851
	39.26	881
	39.28	850
	39.3	878
	39.32	857
	39.34	824
	39.36	871
	39.38	801
	39.4	830
	39.42	853
	39.44	869
	39.46	828
	39.48	879
	39.5	837
	39.52	808
	39.54	775
	39.56	857
	39.58	861
	39.6	846
	39.62	818
	39.64	822
	39.66	804
	39.68	808
	39.7	864
	39.72	781
	39.74	850
	39.76	802
	39.78	828
	39.8	844
	39.82	814
	39.84	856
	39.86	777
	39.88	849
	39.9	822
	39.92	805
	39.94	825
	39.96	832
	39.98	865
	40	832
	40.02	828
	40.04	804
	40.06	869
	40.08	878
	40.1	856
	40.12	852
	40.14	900
	40.16	840
	40.18	844
	40.2	845
	40.22	821
	40.24	868
	40.26	835
	40.28	853
	40.3	882
	40.32	871
	40.34	911
	40.36	844
	40.38	866
	40.4	893
	40.42	878
	40.44	893
	40.46	877
	40.48	921
	40.5	927
	40.52	932
	40.54	889
	40.56	957
	40.58	916
	40.6	994
	40.62	965
	40.64	979
	40.66	999
	40.68	1029
	40.7	987
	40.72	1056
	40.74	1045
	40.76	1032
	40.78	1050
	40.8	1142
	40.82	1163
	40.84	1169
	40.86	1204
	40.88	1113
	40.9	1145
	40.92	1108
	40.94	1090
	40.96	1099
	40.98	1104
	41	1143
	41.02	1073
	41.04	1106
	41.06	1027
	41.08	978
	41.1	940
	41.12	1015
	41.14	985
	41.16	941
	41.18	935
	41.2	900
	41.22	905
	41.24	899
	41.26	967
	41.28	897
	41.3	868
	41.32	897
	41.34	897
	41.36	824
	41.38	915
	41.4	848
	41.42	847
	41.44	874
	41.46	882
	41.48	836
	41.5	872
	41.52	822
	41.54	838
	41.56	838
	41.58	860
	41.6	820
	41.62	852
	41.64	834
	41.66	777
	41.68	868
	41.7	853
	41.72	840
	41.74	782
	41.76	822
	41.78	791
	41.8	839
	41.82	820
	41.84	825
	41.86	741
	41.88	821
	41.9	791
	41.92	784
	41.94	777
	41.96	797
	41.98	811
	42	835
	42.02	797
	42.04	803
	42.06	769
	42.08	807
	42.1	761
	42.12	782
	42.14	806
	42.16	740
	42.18	760
	42.2	816
	42.22	793
	42.24	787
	42.26	819
	42.28	824
	42.3	863
	42.32	819
	42.34	809
	42.36	774
	42.38	781
	42.4	777
	42.42	798
	42.44	795
	42.46	766
	42.48	818
	42.5	776
	42.52	781
	42.54	836
	42.56	794
	42.58	760
	42.6	772
	42.62	746
	42.64	749
	42.66	745
	42.68	789
	42.7	761
	42.72	757
	42.74	801
	42.76	797
	42.78	756
	42.8	784
	42.82	793
	42.84	743
	42.86	773
	42.88	811
	42.9	778
	42.92	792
	42.94	861
	42.96	801
	42.98	808
	43	700
	43.02	793
	43.04	698
	43.06	799
	43.08	806
	43.1	798
	43.12	767
	43.14	769
	43.16	755
	43.18	759
	43.2	819
	43.22	785
	43.24	773
	43.26	793
	43.28	776
	43.3	799
	43.32	789
	43.34	773
	43.36	755
	43.38	795
	43.4	830
	43.42	785
	43.44	746
	43.46	750
	43.48	824
	43.5	815
	43.52	811
	43.54	815
	43.56	859
	43.58	779
	43.6	743
	43.62	807
	43.64	768
	43.66	812
	43.68	804
	43.7	838
	43.72	787
	43.74	773
	43.76	784
	43.78	830
	43.8	813
	43.82	828
	43.84	784
	43.86	772
	43.88	782
	43.9	782
	43.92	780
	43.94	777
	43.96	789
	43.98	815
	44	762
	44.02	749
	44.04	779
	44.06	823
	44.08	799
	44.1	780
	44.12	760
	44.14	731
	44.16	774
	44.18	795
	44.2	772
	44.22	835
	44.24	781
	44.26	780
	44.28	767
	44.3	798
	44.32	751
	44.34	808
	44.36	786
	44.38	782
	44.4	774
	44.42	803
	44.44	757
	44.46	781
	44.48	763
	44.5	756
	44.52	770
	44.54	771
	44.56	762
	44.58	753
	44.6	795
	44.62	794
	44.64	764
	44.66	801
	44.68	748
	44.7	769
	44.72	775
	44.74	777
	44.76	738
	44.78	797
	44.8	796
	44.82	758
	44.84	779
	44.86	759
	44.88	745
	44.9	740
	44.92	721
	44.94	787
[truncated: 2,003 more rows]

## Sheet: Supplementary Fig. 3
a Fourier transform (FT) k3-weighted χ(k)-function of the EXAFS spectra for Pd K-edge and corresponding R-space fitting curves for the Pd1/FeOx catalyst.														b EXAFS k space fitting curve and the experimental one of Pd1/FeOx
R(Å)	Pd1/FeOx	Fit												k(Å-1)	Pd1/FeOx	Fit
0	0.36292	0.35665												0	0	0
0.03068	0.35897	0.36121												0.05	-2.38507e-05	1.70591e-05
0.06136	0.34726	0.37369												0.1	-0.000202798	0.000136382
0.09204	0.32818	0.39101												0.15	-0.000724922	0.000459764
0.12272	0.30251	0.40931												0.2	-0.00181	0.00109
0.1534	0.27154	0.42484												0.25	-0.00373	0.00212
0.18408	0.2375	0.43454												0.3	-0.00677	0.00365
0.21476	0.20429	0.43626												0.35	-0.01127	0.00578
0.24544	0.17863	0.42887												0.4	-0.01758	0.00858
0.27612	0.17005	0.41243												0.45	-0.02613	0.01213
0.3068	0.18522	0.38837												0.5	-0.03734	0.01642
0.33748	0.2213	0.35993												0.55	-0.0517	-0.02112
0.36816	0.27011	0.33266												0.6	-0.06971	-0.02599
0.39884	0.3245	0.31458												0.65	-0.09192	-0.03176
0.42951	0.3794	0.31444												0.7	-0.11892	-0.03704
0.46019	0.43104	0.33719												0.75	-0.15133	-0.04273
0.49087	0.4763	0.38068												0.8	-0.17986	-0.0483
0.52155	0.5124	0.43784												0.85	-0.20321	-0.05248
0.55223	0.53676	0.50074												0.9	-0.22636	-0.05615
0.58291	0.54703	0.56249												0.95	-0.24875	-0.05901
0.61359	0.54103	0.6175												1	-0.26974	-0.05836
0.64427	0.51688	0.66132												1.05	-0.28751	-0.05578
0.67495	0.47313	0.69058												1.1	-0.30193	-0.05091
0.70563	0.40899	0.70312												1.15	-0.31228	-0.04164
0.73631	0.32523	0.6984												1.2	-0.31756	-0.02736
0.76699	0.22769	0.67825												1.25	-0.31571	-0.00898
0.79767	0.14876	0.64825												1.3	-0.30652	0.01394
0.82835	0.19276	0.61989												1.35	-0.28882	0.04541
0.85903	0.34732	0.61218												1.4	-0.26287	0.08293
0.88971	0.54624	0.64851												1.45	-0.22799	0.12644
0.92039	0.77261	0.74511												1.5	-0.18328	0.17698
0.95107	1.02071	0.90267												1.55	-0.12774	0.23721
0.98175	1.28676	1.11157												1.6	-0.0618	0.30376
1.01243	1.56731	1.36032												1.65	0.01394	0.37641
1.04311	1.85873	1.63895												1.7	0.09856	0.45604
1.07379	2.15718	1.93901												1.75	0.1907	0.54211
1.10447	2.4586	2.25303												1.8	0.28715	0.63164
1.13515	2.75869	2.57407												1.85	0.38768	0.72354
1.16583	3.05307	2.8955												1.9	0.49433	0.81709
1.19651	3.33726	3.21087												1.95	0.60569	0.90932
1.22718	3.60684	3.51396												2	0.71164	0.99769
1.25786	3.85747	3.79879												2.05	0.8032	1.08032
1.28854	4.08502	4.05972												2.1	0.88386	1.1526
1.31922	4.28563	4.29156												2.15	0.95422	1.21184
1.3499	4.45579	4.48961												2.2	1.00954	1.25668
1.38058	4.59246	4.64981												2.25	1.04643	1.2852
1.41126	4.69306	4.7688												2.3	1.06608	1.28838
1.44194	4.7556	4.84395												2.35	1.06814	1.2679
1.47262	4.77868	4.8735												2.4	1.04751	1.22397
1.5033	4.76156	4.85651												2.45	1.00395	1.15585
1.53398	4.70417	4.79294												2.5	0.94304	1.05087
1.56466	4.6071	4.68365												2.55	0.86334	0.91897
1.59534	4.47164	4.53034												2.6	0.76296	0.76208
1.62602	4.29972	4.33556												2.65	0.63752	0.58146
1.6567	4.09391	4.10265												2.7	0.48632	0.36928
1.68738	3.85734	3.83568												2.75	0.31499	0.13619
1.71806	3.59368	3.53937												2.8	0.11569	-0.11249
1.74874	3.30707	3.21899												2.85	-0.1126	-0.37152
1.77942	3.002	2.88034												2.9	-0.35435	-0.65222
1.8101	2.68329	2.52964												2.95	-0.60845	-0.93789
1.84078	2.35597	2.17354												3	-0.87061	-1.22105
1.87146	2.02524	1.81924												3.05	-1.13265	-1.49551
1.90214	1.69639	1.47479												3.1	-1.36424	-1.76589
1.93282	1.37483	1.15017												3.15	-1.59284	-2.01509
1.9635	1.06626	0.86004												3.2	-1.83603	-2.2362
1.99418	0.77738	0.63084												3.25	-1.95532	-2.42098
2.02485	0.5186	0.50981												3.3	-2.05544	-2.55719
2.05553	0.31632	0.52981												3.35	-2.16002	-2.64542
2.08621	0.24985	0.64226												3.4	-2.24776	-2.68134
2.11689	0.34524	0.77981												3.45	-2.25515	-2.66123
2.14757	0.48431	0.90794												3.5	-2.16595	-2.58259
2.17825	0.61334	1.01231												3.55	-2.0398	-2.44575
2.20893	0.71909	1.08698												3.6	-1.8965	-2.25114
2.23961	0.79807	1.12984												3.65	-1.72921	-1.99756
2.27029	0.85003	1.14088												3.7	-1.49691	-1.68314
2.30097	0.87647	1.12151												3.75	-1.21122	-1.32138
2.33165	0.88014	1.07428												3.8	-0.92793	-0.91972
2.36233	0.865	1.00277												3.85	-0.56492	-0.48711
2.39301	0.83629	0.91171												3.9	-0.21776	-0.03351
2.42369	0.80056	0.80723												3.95	0.04503	0.43002
2.45437	0.7657	0.69768												4	0.49266	0.89142
2.48505	0.74037	0.59509												4.05	1.00263	1.33683
2.51573	0.73266	0.51691												4.1	1.38294	1.75282
2.54641	0.74785	0.48419												4.15	1.87667	2.13073
2.57709	0.78667	0.5088												4.2	2.24607	2.46023
2.60777	0.84539	0.58157												4.25	2.58358	2.73491
2.63845	0.91775	0.68221												4.3	2.85473	2.94939
2.66913	0.99693	0.79346												4.35	2.98384	3.09503
2.69981	1.07683	0.90407												4.4	3.09925	3.16943
2.73049	1.15245	1.00704												4.45	3.10796	3.17417
2.76117	1.21996	1.09794												4.5	3.09961	3.11232
2.79185	1.27655	1.17403												4.55	3.18533	2.98632
2.82252	1.32036	1.23373												4.6	2.96231	2.80252
2.8532	1.35033	1.27637												4.65	2.59421	2.57268
2.88388	1.36612	1.30203												4.7	2.41033	2.30607
2.91456	1.36805	1.31145												4.75	2.08511	2.00509
2.94524	1.35697	1.30591												4.8	1.6682	1.67724
2.97592	1.33426	1.28722												4.85	1.37728	1.33288
3.0066	1.30169	1.25755												4.9	0.98616	0.97705
3.03728	1.26134	1.21943												4.95	0.78933	0.60924
3.06796	1.2155	1.17557												5	0.30878	0.2327
3.09864	1.16653	1.12876												5.05	-0.08719	-0.14883
3.12932	1.1167	1.08171												5.1	-0.67791	-0.53543
3.16	1.06805	1.03684												5.15	-1.13402	-0.92673
3.19068	1.02218	0.99609												5.2	-1.53776	-1.31942
3.22136	0.98012	0.96069												5.25	-2.01999	-1.71451
3.25204	0.94221	0.93106												5.3	-2.62762	-2.10688
3.28272	0.90813	0.90678												5.35	-3.02165	-2.48198
3.3134	0.87691	0.8867												5.4	-3.35671	-2.82841
3.34408	0.84719	0.86915												5.45	-3.68542	-3.13606
3.37476	0.8174	0.85225												5.5	-3.91404	-3.39121
3.40544	0.78595	0.83414												5.55	-4.07294	-3.57674
3.43612	0.75148	0.81318												5.6	-4.11619	-3.67895
3.4668	0.71296	0.7881												5.65	-3.97298	-3.69007
3.49748	0.66978	0.75809												5.7	-3.71778	-3.5999
3.52816	0.62179	0.72276												5.75	-3.48243	-3.40056
3.55884	0.56932	0.68219												5.8	-3.06442	-3.09322
3.58952	0.51318	0.63685												5.85	-2.34776	-2.68475
3.62019	0.45474	0.58758												5.9	-1.60127	-2.18635
3.65087	0.39596	0.53559												5.95	-1.08603	-1.61612
3.68155	0.33959	0.48239												6	-0.4616	-0.99724
3.71223	0.28947	0.42979												6.05	0.04448	-0.34965
3.74291	0.25068	0.37989												6.1	0.76057	0.29968
3.77359	0.22867	0.33506												6.15	1.51531	0.9177
3.80427	0.22629	0.29776												6.2	2.08557	1.47786
3.83495	0.24079	0.27018												6.25	2.39894	1.95783
3.86563	0.26553	0.25341												6.3	2.71554	2.34119
3.89631	0.29396	0.24679												6.35	2.93292	2.61855
3.92699	0.32137	0.24787												6.4	2.85438	2.78812
3.95767	0.34476	0.2533												6.45	2.75864	2.85556
3.98835	0.36233	0.25987												6.5	3.16089	2.83322
4.01903	0.37309	0.26509												6.55	2.85774	2.74578
4.04971	0.3766	0.26731												6.6	2.67086	2.61023
4.08039	0.37285	0.26557												6.65	2.38394	2.44371
4.11107	0.36218	0.25947												6.7	2.15337	2.26724
4.14175	0.34523	0.24904												6.75	2.00317	2.09817
4.17243	0.32286	0.23468												6.8	2.12015	1.94835
4.20311	0.29623	0.21704												6.85	2.15859	1.82275
4.23379	0.26671	0.19704												6.9	2.12457	1.71903
4.26447	0.23597	0.17583												6.95	2.09239	1.62785
4.29515	0.20607	0.15482												7	1.77535	1.53409
4.32583	0.17952	0.13572												7.05	1.25743	1.41622
4.35651	0.15924	0.12043												7.1	0.93276	1.25076
4.38719	0.14794	0.11072												7.15	0.99617	1.01922
4.41786	0.14673	0.10746												7.2	0.94506	0.70726
4.44854	0.15409	0.10991												7.25	0.51716	0.30787
4.47922	0.16678	0.11609												7.3	0.2734	-0.1767
4.5099	0.18153	0.12372												7.35	-0.50372	-0.73391
4.54058	0.1959	0.13101												7.4	-1.6386	-1.34102
4.57126	0.20829	0.13673												7.45	-2.09314	-1.96625
4.60194	0.21778	0.14012												7.5	-2.50978	-2.57106
4.63262	0.22389	0.14084												7.55	-3.10463	-3.12446
4.6633	0.22651	0.13879												7.6	-3.41028	-3.57822
4.69398	0.22574	0.13411												7.65	-3.36404	-3.88714
4.72466	0.2219	0.12712												7.7	-3.44188	-4.02033
4.75534	0.21544	0.11828												7.75	-3.69214	-3.95865
4.78602	0.20693	0.10821												7.8	-3.94587	-3.69714
4.8167	0.19702	0.09766												7.85	-3.97344	-3.24625
4.84738	0.18638	0.08752												7.9	-3.52563	-2.63159
4.87806	0.1757	0.0788												7.95	-2.01644	-1.89226
4.90874	0.1656	0.07251												8	-1.19265	-1.07781
4.93942	0.15659	0.06933												8.05	-0.77436	-0.24492
4.9701	0.149	0.06931												8.1	-0.19756	0.55403
5.00078	0.14294	0.07175												8.15	1.11067	1.26639
5.03146	0.13832	0.07558												8.2	1.74043	1.84646
5.06214	0.13481	0.07976												8.25	2.00923	2.26096
5.09282	0.13202	0.08345												8.3	1.89438	2.49209
5.1235	0.12949	0.08612												8.35	2.35883	2.53907
5.15418	0.12683	0.08741												8.4	2.27004	2.418
5.18486	0.12373	0.08719												8.45	1.9511	2.16005
5.21553	0.11999	0.08544												8.5	1.605	1.80809
5.24621	0.11553	0.08227												8.55	0.36068	1.42062
5.27689	0.11038	0.07786												8.6	0.21518	1.04408
5.30757	0.10465	0.0725												8.65	0.28191	0.72252
5.33825	0.09852	0.06652												8.7	0.06088	0.49506
5.36893	0.09222	0.06033												8.75	-0.8996	0.38759
5.39961	0.08602	0.0544												8.8	-0.82697	0.40975
5.43029	0.08017	0.04924												8.85	-1.01006	0.55363
5.46097	0.07491	0.04534												8.9	-0.50143	0.7944
5.49165	0.07044	0.04304												8.95	-0.08503	1.09283
5.52233	0.06684	0.04242												9	1.2427	1.39947
5.55301	0.06413	0.04319												9.05	0.92601	1.66377
5.58369	0.0622	0.04489												9.1	1.64841	1.8282
5.61437	0.06089	0.04698												9.15	2.37279	1.84407
5.64505	0.06	0.04903												9.2	2.27145	1.67791
5.67573	0.05935	0.05074												9.25	2.12366	1.31428
5.70641	0.05879	0.05191												9.3	1.88485	0.75871
5.73709	0.05823	0.05246												9.35	1.42432	0.0384
5.76777	0.05763	0.05235												9.4	0.89341	-0.79939
5.79845	0.05697	0.0516												9.45	0.99849	-1.69107
5.82913	0.05628	0.05028												9.5	1.09885	-2.56254
5.85981	0.05562	0.04849												9.55	-0.71173	-3.34339
5.89049	0.05502	0.04632												9.6	-0.98566	-3.95503
5.92117	0.05451	0.04389												9.65	-1.16527	-4.3314
5.95185	0.05412	0.04132												9.7	-2.0571	-4.42782
5.98253	0.05383	0.03875												9.75	-1.28378	-4.22349
6.0132	0.05361	0.03627												9.8	-1.62435	-3.72456
6.04388	0.05343	0.03402												9.85	-1.85842	-2.96437
6.07456	0.05322	0.03208												9.9	-1.34222	-2.00101
6.10524	0.05294	0.03053												9.95	-0.53367	-0.9123
6.13592	0.05254	0.02943												10	-1.76315	0.21146
6.1666	0.052	0.02877												10.05	-2.4424	1.28537
6.19728	0.05129	0.02852												10.1	-1.56704	2.21484
6.22796	0.05041	0.0286												10.15	-1.02419	2.91959
6.25864	0.04939	0.02891												10.2	-0.08992	3.34428
6.28932	0.04827	0.02934												10.25	1.32349	3.46131
6.32	0.04708	0.02976												10.3	0.79116	3.27388
6.35068	0.04589	0.03006												10.35	-0.0332	2.81584
6.38136	0.04478	0.03017												10.4	0.09929	2.14828
6.41204	0.04384	0.03												10.45	0.26568	1.35323
6.44272	0.04314	0.02949												10.5	-0.06281	0.52502
6.4734	0.04279	0.02862												10.55	0.84537	-0.23984
6.50408	0.04286	0.02737												10.6	1.31638	-0.85311
6.53476	0.04343	0.02577												10.65	0.73173	-1.24455
6.56544	0.04455	0.02384												10.7	0.67855	-1.36991
6.59612	0.04624	0.02166												10.75	-0.29342	-1.21614
6.6268	0.04849	0.01934												10.8	-1.4115	-0.80327
6.65748	0.05127	0.01704												10.85	-1.49984	-0.18277
6.68816	0.05453	0.01496												10.9	0.26107	0.56769
6.71884	0.05821	0.01341												10.95	1.69294	1.35241
6.74952	0.06222	0.01265												11	1.45372	2.06811
6.7802	0.06649	0.01282												11.05	2.2004	2.62424
6.81087	0.07095	0.01378												11.1	2.46369	2.93002
6.84155	0.0755	0.01522												11.15	1.55899	2.9198
6.87223	0.08007	0.01682												11.2	1.54327	2.56356
6.90291	0.08458	0.01835												11.25	1.30708	1.86917
6.93359	0.08894	0.01964												11.3	0.51713	0.8832
6.96427	0.09308	0.02056												11.35	0.11993	-0.31256
6.99495	0.09692	0.02107												11.4	-0.58992	-1.6086
7.02563	0.1004	0.02112												11.45	-1.10076	-2.87843
7.05631	0.10344	0.0207												11.5	-2.82755	-3.99164
7.08699	0.10598	0.01984												11.55	-2.33767	-4.82775
7.11767	0.10796	0.01856												11.6	-2.27814	-5.28956
7.14835	0.10933	0.01692												11.65	-1.94429	-5.3143
7.17903	0.11006	0.01499												11.7	-0.75624	-4.88157
7.20971	0.11011	0.01287												11.75	-0.76276	-4.01687
7.24039	0.10946	0.01067												11.8	-1.51555	-2.79036
7.27107	0.10812	0.00855												11.85	0.57863	-1.3108
7.30175	0.10611	0.00675												11.9	1.49957	0.28479
7.33243	0.10344	0.00564												11.95	1.70924	1.84475
7.36311	0.1002	0.00555												12	1.14715	3.21832
7.39379	0.09645	0.00634												12.05	-0.07842	4.289
7.42447	0.09232	0.00754												12.1	0	4.93925
7.45515	0.08795	0.00878												12.15	0	5.0986
7.48583	0.08354	0.00987												12.2	0	4.75206
7.51651	0.07931	0.01072												12.25	0	3.93801
7.54719	0.07552	0.01127												12.3	0	2.74511
7.57787	0.07249	0.01152												12.35	0	1.30367
7.60854	0.07049	0.01146												12.4	0	-0.22778
7.63922	0.06976	0.01113												12.45	0	-1.67929
7.6699	0.07044	0.01054												12.5	0	-2.88791
7.70058	0.07252	0.00975												12.55	0	-3.7158
7.73126	0.07587	0.00879
7.76194	0.08026	0.00772
7.79262	0.08542	0.00659
7.8233	0.09108	0.00544
7.85398	0.09701	0.00432
7.88466	0.10299	0.00328
7.91534	0.10885	0.00235
7.94602	0.11445	0.00159
7.9767	0.11969	0.0011
8.00738	0.12447	0.00103
8.03806	0.12874	0.00127
8.06874	0.13245	0.00162
8.09942	0.13558	0.002
8.1301	0.13814	0.0024
8.16078	0.14012	0.00281
8.19146	0.14156	0.00326
8.22214	0.14249	0.00371
8.25282	0.14297	0.00417
8.2835	0.14305	0.00461
8.31418	0.1428	0.00499
8.34486	0.14229	0.00531
8.37554	0.1416	0.00552
8.40621	0.1408	0.00562
8.43689	0.13997	0.0056
8.46757	0.13917	0.00544
8.49825	0.13846	0.00515
8.52893	0.13789	0.00472
8.55961	0.1375	0.00417
8.59029	0.13731	0.00352
8.62097	0.13734	0.00278
8.65165	0.13758	0.00197
8.68233	0.13803	0.00113
8.71301	0.13865	0.00028364
8.74369	0.13943	0.00063263
8.77437	0.14032	0.00146
8.80505	0.14128	0.00225
8.83573	0.14226	0.00296
8.86641	0.14321	0.0036
8.89709	0.14408	0.00414
8.92777	0.14481	0.00457
8.95845	0.14534	0.00489
8.98913	0.1456	0.0051
9.01981	0.14554	0.00521
9.05049	0.1451	0.00521
9.08117	0.14422	0.00511
9.11185	0.14286	0.00492
9.14253	0.14096	0.00466
9.17321	0.13849	0.00433
9.20388	0.13544	0.00396
9.23456	0.13177	0.00355
9.26524	0.1275	0.00314
9.29592	0.12264	0.00275
9.3266	0.1172	0.00243
9.35728	0.11123	0.00222
9.38796	0.10477	0.00216
9.41864	0.09789	0.00227
9.44932	0.09066	0.00251
9.48	0.08316	0.00282
9.51068	0.07547	0.00316
9.54136	0.06768	0.00348
9.57204	0.05989	0.00377
9.60272	0.0522	0.00399
9.6334	0.0447	0.00414
9.66408	0.03752	0.0042
9.69476	0.03077	0.00416
9.72544	0.02462	0.00403
9.75612	0.01929	0.00379
9.7868	0.01518	0.00346
9.81748	0.01284	0.00305
9.84816	0.01263	0.00255
9.87884	0.01412	0.00201
9.90952	0.01644	0.00145
9.9402	0.01899	0.000960339
9.97088	0.02147	0.000802288

## Sheet: Supplementary Fig. 5
Thermogravimetric analysis of tetraamminepalladium(II) nitrate (10 ℃/min, air).
Temperature (°C)	Mass (%)
28.365	100
29.365	100.094
30.365	100.136
31.365	100.128
32.365	100.109
33.365	100.094
34.365	100.081
35.365	100.05
36.365	100.069
37.365	100.078
38.365	100.082
39.365	100.049
40.365	100.02
41.365	100.046
42.365	100.047
43.365	100.015
44.365	99.9966
45.365	99.9858
46.365	99.9838
47.365	99.9873
48.365	99.9992
49.365	99.9831
50.365	99.9696
51.365	99.9743
52.365	99.9549
53.365	99.9541
54.365	99.936
55.365	99.9252
56.365	99.9082
57.365	99.8919
58.365	99.865
59.365	99.8275
60.365	99.8293
61.365	99.8508
62.365	99.8367
63.365	99.818
64.365	99.8162
65.365	99.8425
66.365	99.8401
67.365	99.8233
68.365	99.7987
69.365	99.8061
70.365	99.8112
71.365	99.8133
72.365	99.8176
73.365	99.8149
74.365	99.8178
75.365	99.8461
76.365	99.8451
77.365	99.8318
78.365	99.8392
79.365	99.8253
80.365	99.8182
81.365	99.8258
82.365	99.8189
83.365	99.8307
84.365	99.8581
85.365	99.8573
86.365	99.8491
87.365	99.8601
88.365	99.8757
89.365	99.8629
90.365	99.8754
91.365	99.8515
92.365	99.8952
93.365	99.884
94.365	99.9335
95.365	99.9324
96.365	99.9253
97.365	99.9181
98.365	99.9203
99.365	99.912
100.365	99.923
101.365	99.9227
102.365	99.9195
103.365	99.939
104.365	99.945
105.365	99.9574
106.365	99.966
107.365	99.9794
108.365	99.9755
109.365	99.978
110.365	99.9814
111.365	99.9883
112.365	100.023
113.365	100.018
114.365	100.003
115.365	100.022
116.365	100.015
117.365	100.028
118.365	100.02
119.365	99.9982
120.365	99.9645
121.365	99.9147
122.365	99.9141
123.365	99.9204
124.365	99.92
125.365	99.8976
126.365	99.8928
127.365	99.8566
128.365	99.8492
129.365	99.8415
130.365	99.859
131.365	99.8731
132.365	99.8608
133.365	99.8443
134.365	99.81
135.365	99.7805
136.365	99.7673
137.365	99.7505
138.365	99.7446
139.365	99.7282
140.365	99.7166
141.365	99.7178
142.365	99.7439
143.365	99.7264
144.365	99.7032
145.365	99.6761
146.365	99.6681
147.365	99.6645
148.365	99.6578
149.365	99.6346
150.365	99.6098
151.365	99.5956
152.365	99.5865
153.365	99.58
154.365	99.5915
155.365	99.5815
156.365	99.5881
157.365	99.5876
158.365	99.5936
159.365	99.5614
160.365	99.5773
161.365	99.5854
162.365	99.5751
163.365	99.5802
164.365	99.5541
165.365	99.531
166.365	99.5267
167.365	99.5261
168.365	99.4974
169.365	99.4938
170.365	99.5036
171.365	99.4737
172.365	99.476
173.365	99.4248
174.365	99.4371
175.365	99.4122
176.365	99.3907
177.365	99.3484
178.365	99.3207
179.365	99.2755
180.365	99.2609
181.365	99.246
182.365	99.2095
183.365	99.1743
184.365	99.0957
185.365	99.0286
186.365	98.9996
187.365	98.9432
188.365	98.8999
189.365	98.8011
190.365	98.7024
191.365	98.5944
192.365	98.4386
193.365	98.3498
194.365	98.323
195.365	98.1532
196.365	97.9351
197.365	97.7469
198.365	97.5521
199.365	97.2976
200.365	97.0417
201.365	96.7807
202.365	96.401
203.365	96.0264
204.365	95.6287
205.365	95.1871
206.365	94.7372
207.365	94.2128
208.365	93.6721
209.365	93.0768
210.365	92.4139
211.365	91.7281
212.365	90.9725
213.365	90.0308
214.365	89.0703
215.365	87.9948
216.365	86.7933
217.365	85.3692
218.365	83.7267
219.365	81.6614
220.365	78.5053
221.365	74.6679
222.365	69.9891
223.365	64.0192
224.365	57.2905
225.365	45.5506
226.365	44.3533
227.365	44.1289
228.365	44.0105
229.365	43.8907
230.365	43.8089
231.365	43.709
232.365	43.5853
233.365	43.4436
234.365	43.3385
235.365	43.2014
236.365	43.0983
237.365	42.9796
238.365	42.8535
239.365	42.7439
240.365	42.635
241.365	42.5301
242.365	42.3836
243.365	42.263
244.365	42.1795
245.365	42.0652
246.365	41.9554
247.365	41.85
248.365	41.703
249.365	41.5746
250.365	41.4378
251.365	41.2855
252.365	41.1231
253.365	40.9602
254.365	40.8326
255.365	40.6684
256.365	40.484
257.365	40.3085
258.365	40.1394
259.365	39.9929
260.365	39.8301
261.365	39.705
262.365	39.621
263.365	39.5842
264.365	39.5682
265.365	39.5741
266.365	39.598
267.365	39.6203
268.365	39.6089
269.365	39.5922
270.365	39.6256
271.365	39.6529
272.365	39.6669
273.365	39.6623
274.365	39.6502
275.365	39.6647
276.365	39.6817
277.365	39.6708
278.365	39.6822
279.365	39.6604
280.365	39.6379
281.365	39.6276
282.365	39.6582
283.365	39.6316
284.365	39.6455
285.365	39.635
286.365	39.6206
287.365	39.6469
288.365	39.6597
289.365	39.6482
290.365	39.6264
291.365	39.639
292.365	39.6381
293.365	39.6415
294.365	39.6589
295.365	39.6552
296.365	39.6248
297.365	39.6035
298.365	39.5924
299.365	39.6024
300.365	39.5712
301.365	39.556
302.365	39.5481
303.365	39.5329
304.365	39.5346
305.365	39.5316
306.365	39.5476
307.365	39.5547
308.365	39.517
309.365	39.4761
310.365	39.4914
311.365	39.517
312.365	39.517
313.365	39.4917
314.365	39.4684
315.365	39.4399
316.365	39.4401
317.365	39.4338
318.365	39.4303
319.365	39.4279
320.365	39.4346
321.365	39.452
322.365	39.4271
323.365	39.3821
324.365	39.3708
325.365	39.3761
326.365	39.4039
327.365	39.4492
328.365	39.5036
329.365	39.4729
330.365	39.4083
331.365	39.4034
332.365	39.4152
333.365	39.4429
334.365	39.4718
335.365	39.4697
336.365	39.4575
337.365	39.4768
338.365	39.4975
339.365	39.505
340.365	39.4832
341.365	39.4928
342.365	39.522
343.365	39.537
344.365	39.5032
345.365	39.4952
346.365	39.523
347.365	39.5742
348.365	39.5729
349.365	39.5628
350.365	39.5342
351.365	39.5376
352.365	39.5658
353.365	39.5966
354.365	39.5713
355.365	39.5648
356.365	39.6251
357.365	39.6352
358.365	39.6482
359.365	39.6206
360.365	39.6576
361.365	39.6461
362.365	39.6309
363.365	39.6671
364.365	39.7057
365.365	39.6483
366.365	39.642
367.365	39.6478
368.365	39.6792
369.365	39.6924
370.365	39.7207
371.365	39.7217
372.365	39.7041
373.365	39.7217
374.365	39.7069
375.365	39.7034
376.365	39.6922
377.365	39.6965
378.365	39.6906
379.365	39.6732
380.365	39.6577
381.365	39.6798
382.365	39.7033
383.365	39.6848
384.365	39.681
385.365	39.6865
386.365	39.6913
387.365	39.7336
388.365	39.7178
389.365	39.6947
390.365	39.6812
391.365	39.6809
392.365	39.6716
393.365	39.6624
394.365	39.6232
395.365	39.6341
396.365	39.6229
397.365	39.6414
398.365	39.6484
399.365	39.6688
400.365	39.65
401.365	39.6236
402.365	39.6264
403.365	39.6092
404.365	39.5795
405.365	39.5521
406.365	39.5603
407.365	39.5684
408.365	39.5238
409.365	39.5011
410.365	39.5516
411.365	39.5736
412.365	39.5262
413.365	39.5554
414.365	39.5772
415.365	39.5523
416.365	39.5244
417.365	39.5008
418.365	39.4535
419.365	39.4367
420.365	39.4665
421.365	39.4805
422.365	39.4666
423.365	39.4645
424.365	39.4791
425.365	39.4851
426.365	39.5259
427.365	39.5298
428.365	39.4997
429.365	39.5201
430.365	39.5355
431.365	39.5627
432.365	39.5778
433.365	39.5686
434.365	39.5644
435.365	39.6042
436.365	39.6236
437.365	39.67
438.365	39.6261
439.365	39.6574
440.365	39.704
441.365	39.7009
442.365	39.6869
443.365	39.6772
444.365	39.7031
445.365	39.7235
446.365	39.7118
447.365	39.7699
448.365	39.7765
449.365	39.7976
450.365	39.7826
451.365	39.778
452.365	39.816
453.365	39.8248
454.365	39.8339
455.365	39.8407
456.365	39.8356
457.365	39.8377
458.365	39.8541
459.365	39.8527
460.365	39.8241
461.365	39.8499
462.365	39.8267
463.365	39.8312
464.365	39.8514
465.365	39.8802
466.365	39.8775
467.365	39.8723
468.365	39.8637
469.365	39.892
470.365	39.9339
471.365	39.8935
472.365	39.9001
473.365	39.9103
474.365	39.9167
475.365	39.9316
476.365	39.9383
477.365	39.9473
478.365	39.9585
479.365	39.9483
480.365	39.9587
481.365	39.94
482.365	39.9062
483.365	39.8996
484.365	39.9328
485.365	39.9249
486.365	39.9366
487.365	39.9317
488.365	39.9345
489.365	39.9531
490.365	39.9625
491.365	39.9671
492.365	39.9695
493.365	39.9528
494.365	39.9191
495.365	39.9129
496.365	39.9314
497.365	39.9203
498.365	39.9186
499.365	39.929
500.365	39.9055
501.365	39.9007
502.365	39.9148
503.365	39.8879
504.365	39.8961
505.365	39.9625
506.365	39.95
507.365	39.9307
508.365	39.9408
509.365	39.9545
510.365	40.0046
511.365	40.0123
512.365	40.002
513.365	39.9799
514.365	39.9856
515.365	40.0014
516.365	40.0061
517.365	40.0237
518.365	40.034
519.365	40.0366
520.365	40.023
521.365	40.0169
522.365	40.0003
523.365	40.1086
524.365	40.1253
525.365	40.1139
526.365	40.174
527.365	40.2265
528.365	40.1877
529.365	40.1819
530.365	40.2246
531.365	40.2081
532.365	40.2342
533.365	40.2086
534.365	40.2658
535.365	40.334
536.365	40.3185
537.365	40.3057
538.365	40.2735
539.365	40.3211
540.365	40.3674
541.365	40.381
542.365	40.3708
543.365	40.3921
544.365	40.4346
545.365	40.4808
546.365	40.4467
547.365	40.4525
548.365	40.4621
549.365	40.4751
550.365	40.4695
551.365	40.5068
552.365	40.5104
553.365	40.5271
554.365	40.5482
555.365	40.5635
556.365	40.5777
557.365	40.6247
558.365	40.6326
559.365	40.6162
560.365	40.6021
561.365	40.6258
562.365	40.6251
563.365	40.6129
564.365	40.6434
565.365	40.6576
566.365	40.6341
567.365	40.666
568.365	40.6738
569.365	40.6532
570.365	40.6386
571.365	40.6468
572.365	40.6329
573.365	40.5961
574.365	40.5648
575.365	40.5705
576.365	40.6279
577.365	40.5831
578.365	40.5735
579.365	40.5581
580.365	40.7226
581.365	40.6878
582.365	40.5447
583.365	40.5648
584.365	40.5403
585.365	40.4926
586.365	40.543
587.365	40.5687
588.365	40.5855
589.365	40.5431
590.365	40.4155
591.365	40.5359
592.365	40.5322
593.365	40.4905
594.365	40.4573
595.365	40.4446
596.365	40.3937
597.365	40.4301
598.365	40.4392
599.365	40.386
600.365	40.3926
601.365	40.392
602.365	40.3436
603.365	40.3511
604.365	40.4163
605.365	40.3996
606.365	40.3699
607.365	40.3142
608.365	40.3303
609.365	40.3421
610.365	40.3246
611.365	40.3573
612.365	40.3385
613.365	40.3013
614.365	40.3278
615.365	40.3134
616.365	40.3294
617.365	40.3303
618.365	40.348
619.365	40.3524
620.365	40.3611
621.365	40.3406
622.365	40.3224
623.365	40.3462
624.365	40.3822
625.365	40.377
626.365	40.3547
627.365	40.3359
628.365	40.2942
629.365	40.2655
630.365	40.3172
631.365	40.4021
632.365	40.4343
633.365	40.448
634.365	40.3906
635.365	40.3515
636.365	40.3772
637.365	40.4067
638.365	40.4566
639.365	40.4586
640.365	40.4704
641.365	40.4787
642.365	40.4599
643.365	40.4653
644.365	40.4794
645.365	40.4925
646.365	40.5062
647.365	40.4854
648.365	40.4803
649.365	40.504
650.365	40.4929
651.365	40.4876
652.365	40.4881
653.365	40.4975
654.365	40.502
655.365	40.4752
656.365	40.4644
657.365	40.463
658.365	40.4885
659.365	40.4984
660.365	40.5054
661.365	40.4972
662.365	40.4527
663.365	40.4805
664.365	40.4659
665.365	40.4347
666.365	40.4169
667.365	40.4313
668.365	40.3853
669.365	40.3663
670.365	40.3336
671.365	40.3076
672.365	40.307
673.365	40.344
674.365	40.3651
675.365	40.3819
676.365	40.3703
677.365	40.3571
678.365	40.3256
679.365	40.2569
680.365	40.3003
681.365	40.3368
682.365	40.3325
683.365	40.2361
684.365	40.2859
685.365	40.2855
686.365	40.3748
687.365	40.3228
688.365	40.2938
689.365	40.2949
690.365	40.2781
691.365	40.2749
692.365	40.2684
693.365	40.2334
694.365	40.2874
695.365	40.2816
696.365	40.2669
697.365	40.2252
698.365	40.2648
699.365	40.3288
700.365	40.1966
701.365	40.237
702.365	40.2206
703.365	40.2267
704.365	40.2709
705.365	40.2241
706.365	40.2071
707.365	40.2845
708.365	40.2681
709.365	40.2559
710.365	40.2717
711.365	40.2629
712.365	40.1882
713.365	40.2051
714.365	40.2951
715.365	40.1918
716.365	40.1512
717.365	40.2103
718.365	40.2007
719.365	40.2436
720.365	40.2551
721.365	40.1994
722.365	40.2104
723.365	40.2578
724.365	40.2829
725.365	40.2531
726.365	40.2071
727.365	40.2196
728.365	40.2406
729.365	40.2425
730.365	40.2352
731.365	40.2366
732.365	40.2632
733.365	40.3051
734.365	40.3199
735.365	40.2834
736.365	40.213
737.365	40.2078
738.365	40.2266
739.365	40.2571
740.365	40.2675
741.365	40.2471
742.365	40.2211
743.365	40.2232
744.365	40.2467
745.365	40.198
746.365	40.2238
747.365	40.1797
748.365	40.1889
749.365	40.2086
750.365	40.2095
751.365	40.1929
752.365	40.1965
753.365	40.1765
754.365	40.1985
755.365	40.2038
756.365	40.1848
757.365	40.1593
758.365	40.1429
759.365	40.1414
760.365	40.1275
761.365	40.1321
762.365	40.1687
763.365	40.1923
764.365	40.1338
765.365	40.0982
766.365	40.1207
767.365	40.1264
768.365	40.0879
769.365	40.0782
770.365	40.1228
771.365	40.1429
772.365	40.179
773.365	40.1559
774.365	40.081
775.365	40.139
776.365	40.1049
777.365	40.0968
778.365	40.1213
779.365	40.0905
780.365	40.0621
781.365	40.0804
782.365	40.0894
783.365	40.075
784.365	40.0753
785.365	40.0381
786.365	39.9924
787.365	39.9999
788.365	40.034
789.365	40.063
790.365	40.0792
791.365	40.0919
792.365	40.0454
793.365	40.0096
794.365	40.0432
795.365	40.0295
796.365	40.0122
797.365	40.0073
798.365	40.011
799.365	39.9788
800.365	39.9851
801.365	39.9952
802.365	39.9992
803.365	40.017
804.365	40.0234
805.365	39.9998
806.365	39.9687
807.365	39.9445
808.365	39.8626
809.365	39.7815

## Sheet: Supplementary Fig. 6
	d XRD pattern of Pd1/Al2O3.
	2 Theta (Degree)	Pd1/Al2O3	2 Theta (Degree)	Al2O3-PDF#77-0396
	5	824	19.431	9.6
	5.02	836	31.992	10.7
	5.04	828	37.706	47.8
	5.06	788	39.45	13.2
	5.08	803	45.874	100
	5.1	865	50.262	0.4
	5.12	806	57.019	2.1
	5.14	851	60.83	7
	5.16	798	66.891	94.7
	5.18	823	70.396	0.3
	5.2	828	71.546	0.1
	5.22	838	76.078	0.5
	5.24	866	79.418	1.9
	5.26	775	80.523	0.1
	5.28	831	84.911	5.3
	5.3	820	88.18	0.3
	5.32	790	--	--
	5.34	826	--	--
	5.36	810	--	--
	5.38	783	--	--
	5.4	812	--	--
	5.42	827	--	--
	5.44	830	--	--
	5.46	831	--	--
	5.48	864	--	--
	5.5	812	--	--
	5.52	821	--	--
	5.54	821	--	--
	5.56	852	--	--
	5.58	815	--	--
	5.6	807	--	--
	5.62	788	--	--
	5.64	819	--	--
	5.66	844	--	--
	5.68	855	--	--
	5.7	816	--	--
	5.72	851	--	--
	5.74	862	--	--
	5.76	811	--	--
	5.78	862	--	--
	5.8	842	--	--
	5.82	842	--	--
	5.84	864	--	--
	5.86	836	--	--
	5.88	821	--	--
	5.9	839	--
	5.92	899
	5.94	845
	5.96	823
	5.98	803
	6	854
	6.02	831
	6.04	824
	6.06	850
	6.08	852
	6.1	795
	6.12	836
	6.14	863
	6.16	831
	6.18	856
	6.2	834
	6.22	830
	6.24	782
	6.26	798
	6.28	838
	6.3	812
	6.32	863
	6.34	830
	6.36	805
	6.38	836
	6.4	819
	6.42	871
	6.44	783
	6.46	795
	6.48	866
	6.5	813
	6.52	840
	6.54	793
	6.56	850
	6.58	848
	6.6	889
	6.62	786
	6.64	863
	6.66	796
	6.68	927
	6.7	796
	6.72	843
	6.74	845
	6.76	830
	6.78	820
	6.8	742
	6.82	776
	6.84	771
	6.86	782
	6.88	859
	6.9	774
	6.92	847
	6.94	837
	6.96	842
	6.98	852
	7	802
	7.02	847
	7.04	796
	7.06	841
	7.08	876
	7.1	845
	7.12	794
	7.14	834
	7.16	788
	7.18	795
	7.2	779
	7.22	828
	7.24	728
	7.26	836
	7.28	815
	7.3	822
	7.32	770
	7.34	768
	7.36	841
	7.38	777
	7.4	754
	7.42	833
	7.44	772
	7.46	773
	7.48	788
	7.5	769
	7.52	790
	7.54	787
	7.56	775
	7.58	719
	7.6	813
	7.62	818
	7.64	762
	7.66	742
	7.68	757
	7.7	710
	7.72	740
	7.74	745
	7.76	775
	7.78	785
	7.8	722
	7.82	748
	7.84	770
	7.86	785
	7.88	761
	7.9	816
	7.92	782
	7.94	793
	7.96	806
	7.98	773
	8	741
	8.02	805
	8.04	779
	8.06	745
	8.08	776
	8.1	703
	8.12	775
	8.14	761
	8.16	770
	8.18	744
	8.2	768
	8.22	712
	8.24	740
	8.26	717
	8.28	722
	8.3	738
	8.32	743
	8.34	756
	8.36	732
	8.38	759
	8.4	790
	8.42	740
	8.44	751
	8.46	759
	8.48	778
	8.5	727
	8.52	719
	8.54	701
	8.56	729
	8.58	748
	8.6	689
	8.62	740
	8.64	774
	8.66	735
	8.68	781
	8.7	733
	8.72	687
	8.74	710
	8.76	745
	8.78	716
	8.8	705
	8.82	710
	8.84	707
	8.86	726
	8.88	717
	8.9	736
	8.92	707
	8.94	711
	8.96	693
	8.98	670
	9	719
	9.02	725
	9.04	730
	9.06	737
	9.08	701
	9.1	715
	9.12	725
	9.14	665
	9.16	675
	9.18	698
	9.2	732
	9.22	738
	9.24	663
	9.26	717
	9.28	681
	9.3	706
	9.32	707
	9.34	675
	9.36	746
	9.38	725
	9.4	745
	9.42	721
	9.44	688
	9.46	687
	9.48	709
	9.5	642
	9.52	696
	9.54	708
	9.56	676
	9.58	657
	9.6	738
	9.62	690
	9.64	702
	9.66	690
	9.68	687
	9.7	656
	9.72	617
	9.74	648
	9.76	649
	9.78	675
	9.8	684
	9.82	692
	9.84	714
	9.86	695
	9.88	693
	9.9	663
	9.92	720
	9.94	652
	9.96	704
	9.98	673
	10	639
	10.02	668
	10.04	668
	10.06	683
	10.08	686
	10.1	653
	10.12	647
	10.14	635
	10.16	697
	10.18	685
	10.2	652
	10.22	653
	10.24	629
	10.26	649
	10.28	648
	10.3	662
	10.32	665
	10.34	675
	10.36	703
	10.38	678
	10.4	638
	10.42	665
	10.44	663
	10.46	643
	10.48	633
	10.5	629
	10.52	623
	10.54	669
	10.56	648
	10.58	670
	10.6	595
	10.62	636
	10.64	584
	10.66	665
	10.68	646
	10.7	649
	10.72	626
	10.74	625
	10.76	632
	10.78	654
	10.8	644
	10.82	622
	10.84	604
	10.86	618
	10.88	638
	10.9	638
	10.92	611
	10.94	655
	10.96	593
	10.98	590
	11	663
	11.02	676
	11.04	677
	11.06	663
	11.08	657
	11.1	648
	11.12	622
	11.14	618
	11.16	653
	11.18	611
	11.2	623
	11.22	644
	11.24	617
	11.26	618
	11.28	630
	11.3	585
	11.32	664
	11.34	633
	11.36	642
	11.38	632
	11.4	628
	11.42	627
	11.44	609
	11.46	619
	11.48	619
	11.5	603
	11.52	621
	11.54	598
	11.56	633
	11.58	633
	11.6	593
	11.62	630
	11.64	595
	11.66	575
	11.68	568
	11.7	641
	11.72	586
	11.74	591
	11.76	605
	11.78	595
	11.8	576
	11.82	622
	11.84	617
	11.86	608
	11.88	579
	11.9	617
	11.92	603
	11.94	580
	11.96	580
	11.98	599
	12	594
	12.02	592
	12.04	583
	12.06	590
	12.08	630
	12.1	614
	12.12	555
	12.14	596
	12.16	625
	12.18	603
	12.2	618
	12.22	625
	12.24	572
	12.26	554
	12.28	589
	12.3	609
	12.32	665
	12.34	577
	12.36	618
	12.38	572
	12.4	631
	12.42	599
	12.44	602
	12.46	615
	12.48	590
	12.5	558
	12.52	584
	12.54	624
	12.56	575
	12.58	614
	12.6	602
	12.62	600
	12.64	599
	12.66	573
	12.68	588
	12.7	618
	12.72	567
	12.74	599
	12.76	603
	12.78	561
	12.8	596
	12.82	564
	12.84	583
	12.86	579
	12.88	565
	12.9	660
	12.92	597
	12.94	562
	12.96	566
	12.98	596
	13	563
	13.02	589
	13.04	554
	13.06	575
	13.08	588
	13.1	573
	13.12	569
	13.14	614
	13.16	576
	13.18	566
	13.2	535
	13.22	575
	13.24	547
	13.26	543
	13.28	540
	13.3	590
	13.32	600
	13.34	579
	13.36	565
	13.38	567
	13.4	555
	13.42	582
	13.44	569
	13.46	595
	13.48	583
	13.5	572
	13.52	566
	13.54	561
	13.56	560
	13.58	573
	13.6	545
	13.62	547
	13.64	552
	13.66	554
	13.68	604
	13.7	598
	13.72	581
	13.74	624
	13.76	558
	13.78	544
	13.8	540
	13.82	589
	13.84	584
	13.86	597
	13.88	544
	13.9	608
	13.92	519
	13.94	617
	13.96	531
	13.98	522
	14	589
	14.02	547
	14.04	524
	14.06	532
	14.08	557
	14.1	541
	14.12	573
	14.14	589
	14.16	561
	14.18	553
	14.2	616
	14.22	561
	14.24	570
	14.26	589
	14.28	537
	14.3	525
	14.32	560
	14.34	579
	14.36	580
	14.38	615
	14.4	574
	14.42	585
	14.44	610
	14.46	538
	14.48	546
	14.5	549
	14.52	555
	14.54	574
	14.56	532
	14.58	588
	14.6	557
	14.62	595
	14.64	603
	14.66	591
	14.68	572
	14.7	557
	14.72	501
	14.74	524
	14.76	528
	14.78	543
	14.8	576
	14.82	507
	14.84	562
	14.86	573
	14.88	559
	14.9	554
	14.92	546
	14.94	567
	14.96	597
	14.98	573
	15	554
	15.02	600
	15.04	559
	15.06	523
	15.08	537
	15.1	548
	15.12	516
	15.14	572
	15.16	560
	15.18	593
	15.2	554
	15.22	529
	15.24	563
	15.26	594
	15.28	565
	15.3	581
	15.32	553
	15.34	566
	15.36	564
	15.38	557
	15.4	587
	15.42	570
	15.44	529
	15.46	572
	15.48	536
	15.5	602
	15.52	526
	15.54	583
	15.56	592
	15.58	560
	15.6	578
	15.62	548
	15.64	560
	15.66	544
	15.68	608
	15.7	582
	15.72	549
	15.74	607
	15.76	556
	15.78	610
	15.8	568
	15.82	581
	15.84	538
	15.86	556
	15.88	594
	15.9	545
	15.92	554
	15.94	547
	15.96	587
	15.98	540
	16	582
	16.02	612
	16.04	568
	16.06	566
	16.08	584
	16.1	602
	16.12	557
	16.14	567
	16.16	568
	16.18	583
	16.2	547
	16.22	545
	16.24	543
	16.26	585
	16.28	564
	16.3	575
	16.32	582
	16.34	565
	16.36	588
	16.38	557
	16.4	530
	16.42	540
	16.44	569
	16.46	594
	16.48	580
	16.5	554
	16.52	585
	16.54	564
	16.56	609
	16.58	550
	16.6	547
	16.62	549
	16.64	560
	16.66	590
	16.68	574
	16.7	573
	16.72	586
	16.74	553
	16.76	565
	16.78	566
	16.8	572
	16.82	569
	16.84	545
	16.86	569
	16.88	591
	16.9	610
	16.92	572
	16.94	592
	16.96	549
	16.98	528
	17	537
	17.02	517
	17.04	539
	17.06	556
	17.08	634
	17.1	585
	17.12	592
	17.14	584
	17.16	568
	17.18	538
	17.2	601
	17.22	566
	17.24	560
	17.26	614
	17.28	571
	17.3	546
	17.32	605
	17.34	548
	17.36	586
	17.38	547
	17.4	573
	17.42	576
	17.44	546
	17.46	553
	17.48	582
	17.5	619
	17.52	578
	17.54	574
	17.56	597
	17.58	623
	17.6	565
	17.62	577
	17.64	585
	17.66	595
	17.68	577
	17.7	578
	17.72	583
	17.74	577
	17.76	613
	17.78	585
	17.8	577
	17.82	592
	17.84	608
	17.86	576
	17.88	553
	17.9	569
	17.92	573
	17.94	536
	17.96	571
	17.98	582
	18	564
	18.02	571
	18.04	578
	18.06	587
	18.08	670
	18.1	577
	18.12	604
	18.14	596
	18.16	596
	18.18	596
	18.2	586
	18.22	613
	18.24	611
	18.26	609
	18.28	638
	18.3	626
	18.32	614
	18.34	585
	18.36	596
	18.38	597
	18.4	619
	18.42	595
	18.44	642
	18.46	590
	18.48	637
	18.5	592
	18.52	614
	18.54	606
	18.56	589
	18.58	620
	18.6	583
	18.62	679
	18.64	655
	18.66	657
	18.68	626
	18.7	601
	18.72	608
	18.74	616
	18.76	615
	18.78	616
	18.8	620
	18.82	623
	18.84	644
	18.86	631
	18.88	667
	18.9	622
	18.92	693
	18.94	654
	18.96	644
	18.98	626
	19	585
	19.02	668
	19.04	656
	19.06	635
	19.08	591
	19.1	598
	19.12	645
	19.14	638
	19.16	646
	19.18	659
	19.2	692
	19.22	667
	19.24	635
	19.26	656
	19.28	677
	19.3	677
	19.32	637
	19.34	643
	19.36	633
	19.38	665
	19.4	620
	19.42	666
	19.44	689
	19.46	674
	19.48	676
	19.5	635
	19.52	680
	19.54	674
	19.56	640
	19.58	640
	19.6	626
	19.62	688
	19.64	698
	19.66	665
	19.68	658
	19.7	677
	19.72	699
	19.74	621
	19.76	667
	19.78	610
	19.8	623
	19.82	636
	19.84	648
	19.86	650
	19.88	640
	19.9	664
	19.92	615
	19.94	640
	19.96	633
	19.98	633
	20	617
	20.02	669
	20.04	620
	20.06	632
	20.08	623
	20.1	661
	20.12	584
	20.14	673
	20.16	585
	20.18	601
	20.2	608
	20.22	630
	20.24	620
	20.26	641
	20.28	628
	20.3	628
	20.32	607
	20.34	633
	20.36	671
	20.38	634
	20.4	608
	20.42	576
	20.44	595
	20.46	593
	20.48	602
	20.5	633
	20.52	580
	20.54	622
	20.56	554
	20.58	577
	20.6	585
	20.62	592
	20.64	600
	20.66	617
	20.68	597
	20.7	610
	20.72	584
	20.74	590
	20.76	617
	20.78	598
	20.8	575
	20.82	563
	20.84	561
	20.86	564
	20.88	596
	20.9	603
	20.92	604
	20.94	576
	20.96	564
	20.98	563
	21	574
	21.02	539
	21.04	600
	21.06	579
	21.08	563
	21.1	558
	21.12	582
	21.14	580
	21.16	602
	21.18	574
	21.2	569
	21.22	560
	21.24	570
	21.26	572
	21.28	553
	21.3	630
	21.32	582
	21.34	597
	21.36	552
	21.38	576
	21.4	595
	21.42	571
	21.44	581
	21.46	595
	21.48	556
	21.5	575
	21.52	560
	21.54	582
	21.56	621
	21.58	547
	21.6	551
	21.62	575
	21.64	551
	21.66	560
	21.68	533
	21.7	539
	21.72	546
	21.74	556
	21.76	563
	21.78	547
	21.8	565
	21.82	595
	21.84	521
	21.86	545
	21.88	579
	21.9	566
	21.92	554
	21.94	554
	21.96	600
	21.98	551
	22	543
	22.02	546
	22.04	539
	22.06	536
	22.08	549
	22.1	559
	22.12	555
	22.14	547
	22.16	574
	22.18	565
	22.2	559
	22.22	557
	22.24	580
	22.26	540
	22.28	561
	22.3	530
	22.32	528
	22.34	536
	22.36	509
	22.38	549
	22.4	574
	22.42	551
	22.44	556
	22.46	547
	22.48	529
	22.5	528
	22.52	513
	22.54	497
	22.56	502
	22.58	505
	22.6	518
	22.62	591
	22.64	523
	22.66	546
	22.68	505
	22.7	535
	22.72	520
	22.74	531
	22.76	540
	22.78	513
	22.8	523
	22.82	541
	22.84	515
	22.86	548
	22.88	560
	22.9	569
	22.92	565
	22.94	502
	22.96	538
	22.98	558
	23	548
	23.02	527
	23.04	553
	23.06	486
	23.08	565
	23.1	521
	23.12	518
	23.14	530
	23.16	537
	23.18	557
	23.2	562
	23.22	529
	23.24	525
	23.26	530
	23.28	508
	23.3	516
	23.32	530
	23.34	499
	23.36	553
	23.38	511
	23.4	529
	23.42	549
	23.44	558
	23.46	560
	23.48	533
	23.5	517
	23.52	530
	23.54	504
	23.56	525
	23.58	512
	23.6	554
	23.62	549
	23.64	540
	23.66	561
	23.68	535
	23.7	564
	23.72	514
	23.74	546
	23.76	574
	23.78	560
	23.8	515
	23.82	532
	23.84	532
	23.86	515
	23.88	549
	23.9	491
	23.92	502
	23.94	548
	23.96	523
	23.98	567
	24	540
	24.02	491
	24.04	517
	24.06	490
	24.08	552
	24.1	538
	24.12	563
	24.14	515
	24.16	554
	24.18	531
	24.2	517
	24.22	533
	24.24	532
	24.26	515
	24.28	518
	24.3	544
	24.32	566
	24.34	546
	24.36	552
	24.38	543
	24.4	535
	24.42	544
	24.44	538
	24.46	552
	24.48	515
	24.5	528
	24.52	511
	24.54	547
	24.56	560
	24.58	543
	24.6	526
	24.62	550
	24.64	510
	24.66	537
	24.68	561
	24.7	543
	24.72	543
	24.74	531
	24.76	576
	24.78	521
	24.8	552
	24.82	563
	24.84	522
	24.86	543
	24.88	582
	24.9	519
	24.92	576
	24.94	574
	24.96	551
	24.98	547
	25	564
	25.02	577
	25.04	538
	25.06	511
	25.08	566
	25.1	529
	25.12	570
	25.14	551
	25.16	549
	25.18	531
	25.2	533
	25.22	554
	25.24	566
	25.26	566
	25.28	516
	25.3	545
	25.32	529
	25.34	552
	25.36	527
	25.38	564
	25.4	603
	25.42	562
	25.44	569
	25.46	536
	25.48	525
	25.5	557
	25.52	586
	25.54	555
	25.56	564
	25.58	550
	25.6	540
	25.62	530
	25.64	531
	25.66	549
	25.68	576
	25.7	582
	25.72	563
	25.74	562
	25.76	580
	25.78	538
	25.8	520
	25.82	518
	25.84	553
	25.86	582
	25.88	588
	25.9	590
	25.92	561
	25.94	551
	25.96	574
	25.98	590
	26	584
	26.02	539
	26.04	530
	26.06	558
	26.08	597
	26.1	577
	26.12	557
	26.14	606
	26.16	550
	26.18	564
	26.2	559
	26.22	590
	26.24	537
	26.26	582
	26.28	541
	26.3	565
	26.32	572
	26.34	549
	26.36	550
	26.38	539
	26.4	600
	26.42	565
	26.44	614
	26.46	583
	26.48	559
	26.5	571
	26.52	603
	26.54	571
	26.56	551
	26.58	588
	26.6	595
	26.62	601
	26.64	565
	26.66	581
	26.68	576
	26.7	568
	26.72	541
	26.74	547
	26.76	601
	26.78	592
	26.8	544
	26.82	610
	26.84	562
	26.86	554
	26.88	601
	26.9	564
	26.92	590
	26.94	565
	26.96	553
	26.98	580
	27	571
	27.02	601
	27.04	571
	27.06	567
	27.08	576
	27.1	564
	27.12	557
	27.14	591
	27.16	630
	27.18	646
	27.2	583
	27.22	546
	27.24	572
	27.26	607
	27.28	617
	27.3	586
	27.32	560
	27.34	567
	27.36	580
	27.38	551
	27.4	618
	27.42	608
	27.44	574
	27.46	590
	27.48	603
	27.5	621
	27.52	586
	27.54	600
	27.56	583
	27.58	581
	27.6	627
	27.62	601
	27.64	562
	27.66	598
	27.68	622
	27.7	581
	27.72	619
	27.74	583
	27.76	603
	27.78	590
	27.8	592
	27.82	625
	27.84	598
	27.86	622
	27.88	561
	27.9	612
	27.92	635
	27.94	616
	27.96	632
	27.98	583
	28	656
	28.02	614
	28.04	613
	28.06	603
	28.08	636
	28.1	598
	28.12	628
	28.14	655
	28.16	607
	28.18	612
	28.2	628
	28.22	606
	28.24	614
	28.26	612
	28.28	642
	28.3	651
	28.32	636
	28.34	604
	28.36	637
	28.38	595
	28.4	618
	28.42	642
	28.44	621
	28.46	660
	28.48	638
	28.5	649
	28.52	627
	28.54	603
	28.56	567
	28.58	609
	28.6	640
	28.62	603
	28.64	627
	28.66	636
	28.68	645
	28.7	651
	28.72	625
	28.74	673
	28.76	628
	28.78	594
	28.8	670
	28.82	651
	28.84	630
	28.86	647
	28.88	634
	28.9	624
	28.92	622
	28.94	644
	28.96	644
	28.98	679
	29	684
	29.02	625
	29.04	621
	29.06	654
	29.08	647
	29.1	655
	29.12	649
	29.14	642
	29.16	653
	29.18	653
	29.2	692
	29.22	657
	29.24	676
	29.26	640
	29.28	661
	29.3	638
	29.32	631
	29.34	637
	29.36	653
	29.38	673
	29.4	689
	29.42	646
	29.44	706
	29.46	630
	29.48	721
	29.5	675
	29.52	731
	29.54	683
	29.56	700
	29.58	644
	29.6	675
	29.62	689
	29.64	667
	29.66	718
	29.68	713
	29.7	677
	29.72	711
	29.74	688
	29.76	698
	29.78	713
	29.8	705
	29.82	692
	29.84	719
	29.86	724
	29.88	699
	29.9	708
	29.92	699
	29.94	730
	29.96	701
	29.98	735
	30	693
	30.02	700
	30.04	670
	30.06	754
	30.08	716
	30.1	774
	30.12	720
	30.14	719
	30.16	744
	30.18	734
	30.2	794
	30.22	728
	30.24	718
	30.26	709
	30.28	726
	30.3	761
	30.32	763
	30.34	815
	30.36	683
	30.38	777
	30.4	758
	30.42	796
	30.44	828
	30.46	766
	30.48	766
	30.5	737
	30.52	746
	30.54	808
	30.56	833
	30.58	855
	30.6	765
	30.62	808
	30.64	794
	30.66	801
	30.68	774
	30.7	781
	30.72	801
	30.74	775
	30.76	801
	30.78	805
	30.8	783
	30.82	803
	30.84	809
	30.86	838
	30.88	820
	30.9	855
	30.92	829
	30.94	823
	30.96	827
	30.98	810
	31	854
	31.02	828
	31.04	892
	31.06	816
	31.08	845
	31.1	908
	31.12	872
	31.14	821
	31.16	824
	31.18	816
	31.2	880
	31.22	862
	31.24	823
	31.26	887
	31.28	896
	31.3	885
	31.32	914
	31.34	867
	31.36	910
	31.38	900
	31.4	885
	31.42	928
	31.44	883
	31.46	864
	31.48	879
	31.5	905
	31.52	926
	31.54	914
	31.56	938
	31.58	836
	31.6	906
	31.62	907
	31.64	963
	31.66	956
	31.68	915
	31.7	869
	31.72	911
	31.74	972
	31.76	966
	31.78	906
	31.8	959
	31.82	975
	31.84	899
	31.86	891
	31.88	956
	31.9	955
	31.92	993
	31.94	921
	31.96	951
	31.98	974
	32	932
	32.02	977
	32.04	1011
	32.06	1021
	32.08	969
	32.1	963
	32.12	988
	32.14	942
	32.16	953
	32.18	950
	32.2	974
	32.22	1000
	32.24	1020
	32.26	1016
	32.28	967
	32.3	992
	32.32	1067
	32.34	1008
	32.36	1046
	32.38	1072
	32.4	1012
	32.42	1015
	32.44	1028
	32.46	1049
	32.48	1058
	32.5	1037
	32.52	1069
	32.54	1083
	32.56	1034
	32.58	990
	32.6	1020
	32.62	995
	32.64	1060
	32.66	1089
	32.68	1028
	32.7	1131
	32.72	1032
	32.74	1077
	32.76	1030
	32.78	986
	32.8	1005
	32.82	1022
	32.84	1015
	32.86	1014
	32.88	1037
	32.9	1033
	32.92	999
	32.94	1009
	32.96	1000
	32.98	990
	33	1024
	33.02	971
	33.04	1007
	33.06	978
	33.08	963
	33.1	1005
	33.12	947
	33.14	969
	33.16	926
	33.18	937
	33.2	974
	33.22	976
	33.24	943
	33.26	955
	33.28	954
	33.3	872
	33.32	900
	33.34	970
	33.36	950
	33.38	940
	33.4	935
	33.42	900
	33.44	921
	33.46	924
	33.48	911
	33.5	923
	33.52	899
	33.54	923
	33.56	869
	33.58	926
	33.6	915
	33.62	855
	33.64	883
	33.66	915
	33.68	859
	33.7	922
	33.72	881
	33.74	893
	33.76	868
	33.78	882
	33.8	904
	33.82	895
	33.84	897
	33.86	898
	33.88	896
	33.9	859
	33.92	892
	33.94	901
	33.96	875
	33.98	849
	34	871
	34.02	901
	34.04	880
	34.06	895
	34.08	950
	34.1	913
	34.12	891
	34.14	893
	34.16	870
	34.18	920
	34.2	887
	34.22	918
	34.24	861
	34.26	922
	34.28	900
	34.3	878
	34.32	841
	34.34	856
	34.36	900
	34.38	899
	34.4	923
	34.42	891
	34.44	912
	34.46	886
	34.48	868
	34.5	876
	34.52	900
	34.54	915
	34.56	903
	34.58	870
	34.6	922
	34.62	920
	34.64	883
	34.66	836
	34.68	890
	34.7	876
	34.72	903
	34.74	907
	34.76	893
	34.78	919
	34.8	867
	34.82	935
	34.84	920
	34.86	945
	34.88	941
	34.9	927
	34.92	900
	34.94	880
	34.96	963
	34.98	851
	35	917
	35.02	929
	35.04	907
	35.06	934
	35.08	932
	35.1	948
	35.12	925
	35.14	983
	35.16	920
	35.18	953
	35.2	908
	35.22	964
	35.24	929
	35.26	921
	35.28	903
	35.3	959
	35.32	936
	35.34	989
	35.36	936
	35.38	997
	35.4	945
	35.42	922
	35.44	956
	35.46	981
	35.48	951
	35.5	973
	35.52	1009
	35.54	979
	35.56	982
	35.58	1030
	35.6	1038
	35.62	961
	35.64	1042
	35.66	1007
	35.68	1017
	35.7	962
	35.72	962
	35.74	1028
	35.76	987
	35.78	1071
	35.8	1074
	35.82	1024
	35.84	1035
	35.86	1078
	35.88	1083
	35.9	1089
	35.92	1040
	35.94	1055
	35.96	1101
	35.98	1128
	36	1066
	36.02	1045
	36.04	1100
	36.06	1109
	36.08	1134
	36.1	1157
	36.12	1067
	36.14	1112
	36.16	1134
	36.18	1165
	36.2	1138
	36.22	1119
	36.24	1150
	36.26	1112
	36.28	1167
	36.3	1177
	36.32	1186
	36.34	1175
	36.36	1185
	36.38	1155
	36.4	1174
	36.42	1224
	36.44	1128
	36.46	1181
	36.48	1263
	36.5	1248
	36.52	1242
	36.54	1254
	36.56	1228
	36.58	1216
	36.6	1228
	36.62	1226
	36.64	1182
	36.66	1194
	36.68	1300
	36.7	1211
	36.72	1250
	36.74	1282
	36.76	1300
	36.78	1269
	36.8	1258
	36.82	1256
	36.84	1238
	36.86	1295
	36.88	1226
	36.9	1272
	36.92	1277
	36.94	1265
	36.96	1217
	36.98	1315
	37	1279
	37.02	1287
	37.04	1340
	37.06	1315
	37.08	1284
	37.1	1326
	37.12	1223
	37.14	1255
	37.16	1276
	37.18	1288
	37.2	1300
	37.22	1360
	37.24	1280
	37.26	1233
	37.28	1344
	37.3	1245
	37.32	1261
	37.34	1259
	37.36	1318
	37.38	1204
	37.4	1186
	37.42	1258
	37.44	1266
	37.46	1234
	37.48	1228
	37.5	1189
	37.52	1225
	37.54	1224
	37.56	1171
	37.58	1202
	37.6	1186
	37.62	1149
	37.64	1183
	37.66	1171
	37.68	1136
	37.7	1153
	37.72	1168
	37.74	1199
	37.76	1135
	37.78	1124
	37.8	1134
	37.82	1086
	37.84	1097
	37.86	1098
	37.88	1102
	37.9	1024
	37.92	1057
	37.94	1064
	37.96	1081
	37.98	1085
	38	1091
	38.02	1024
	38.04	1042
	38.06	1010
	38.08	960
	38.1	1070
	38.12	1038
	38.14	1037
	38.16	1006
	38.18	976
	38.2	994
	38.22	980
	38.24	1027
	38.26	1036
	38.28	935
	38.3	969
	38.32	1043
	38.34	936
	38.36	985
	38.38	940
	38.4	989
	38.42	981
	38.44	956
	38.46	963
	38.48	965
	38.5	925
	38.52	957
	38.54	964
	38.56	922
	38.58	976
	38.6	963
	38.62	925
	38.64	958
	38.66	966
	38.68	980
	38.7	916
	38.72	965
	38.74	950
	38.76	940
	38.78	960
	38.8	912
	38.82	933
	38.84	885
	38.86	929
	38.88	1010
	38.9	1001
	38.92	1036
	38.94	1011
	38.96	1001
	38.98	953
	39	1002
	39.02	997
	39.04	1009
	39.06	1014
	39.08	1058
	39.1	1090
	39.12	1035
	39.14	1029
	39.16	1067
	39.18	1090
	39.2	1038
	39.22	1165
	39.24	1112
	39.26	1118
	39.28	1145
	39.3	1167
	39.32	1118
	39.34	1134
	39.36	1172
	39.38	1114
	39.4	1110
	39.42	1077
	39.44	1091
	39.46	1121
	39.48	1076
	39.5	1061
	39.52	1039
	39.54	1081
	39.56	1059
	39.58	1080
	39.6	1014
	39.62	1011
	39.64	1013
	39.66	1025
	39.68	937
	39.7	988
	39.72	941
	39.74	917
	39.76	956
	39.78	876
	39.8	896
	39.82	935
	39.84	871
	39.86	916
	39.88	853
	39.9	844
	39.92	853
	39.94	831
	39.96	822
	39.98	826
	40	810
	40.02	764
	40.04	764
	40.06	780
	40.08	749
	40.1	754
	40.12	745
	40.14	821
	40.16	767
	40.18	733
	40.2	758
	40.22	713
	40.24	765
	40.26	739
	40.28	696
	40.3	707
	40.32	720
	40.34	657
	40.36	700
	40.38	682
	40.4	649
	40.42	687
	40.44	671
	40.46	681
	40.48	652
	40.5	719
	40.52	657
	40.54	652
	40.56	669
	40.58	637
	40.6	621
	40.62	597
	40.64	610
	40.66	615
	40.68	621
	40.7	617
	40.72	605
	40.74	645
	40.76	610
	40.78	616
	40.8	602
	40.82	564
	40.84	591
	40.86	596
	40.88	581
	40.9	626
	40.92	582
	40.94	602
	40.96	644
	40.98	560
	41	586
	41.02	551
	41.04	602
	41.06	552
	41.08	568
	41.1	580
	41.12	551
	41.14	537
	41.16	573
	41.18	583
	41.2	612
	41.22	524
	41.24	557
	41.26	519
	41.28	535
	41.3	543
	41.32	560
	41.34	527
	41.36	570
	41.38	550
	41.4	534
	41.42	540
	41.44	564
	41.46	517
	41.48	568
	41.5	534
	41.52	536
	41.54	520
	41.56	512
	41.58	529
	41.6	482
	41.62	533
	41.64	507
	41.66	523
	41.68	501
	41.7	477
	41.72	530
	41.74	492
	41.76	526
	41.78	502
	41.8	493
	41.82	536
	41.84	529
	41.86	500
	41.88	544
	41.9	465
	41.92	488
	41.94	511
	41.96	458
	41.98	504
	42	516
	42.02	512
	42.04	477
	42.06	487
	42.08	534
	42.1	524
	42.12	535
	42.14	513
	42.16	532
	42.18	501
	42.2	493
	42.22	499
	42.24	451
	42.26	477
	42.28	492
	42.3	465
	42.32	496
	42.34	489
	42.36	536
	42.38	464
	42.4	439
	42.42	450
	42.44	483
	42.46	507
	42.48	483
	42.5	465
	42.52	479
	42.54	484
	42.56	486
	42.58	460
	42.6	446
	42.62	472
	42.64	480
	42.66	462
	42.68	470
	42.7	440
	42.72	485
	42.74	471
	42.76	413
	42.78	468
	42.8	456
	42.82	460
	42.84	471
	42.86	448
	42.88	457
	42.9	477
	42.92	480
	42.94	439
	42.96	429
	42.98	426
	43	509
	43.02	473
	43.04	482
	43.06	479
	43.08	448
	43.1	435
	43.12	467
	43.14	523
	43.16	464
	43.18	472
	43.2	480
	43.22	481
	43.24	483
	43.26	521
	43.28	481
	43.3	484
	43.32	457
	43.34	465
	43.36	469
	43.38	474
	43.4	505
	43.42	444
	43.44	471
	43.46	465
	43.48	444
	43.5	488
	43.52	490
	43.54	489
	43.56	474
	43.58	473
	43.6	507
	43.62	502
	43.64	490
	43.66	491
	43.68	500
	43.7	508
	43.72	498
	43.74	497
	43.76	511
	43.78	539
	43.8	498
	43.82	488
	43.84	536
	43.86	544
	43.88	533
	43.9	544
	43.92	546
	43.94	543
	43.96	515
	43.98	543
	44	546
	44.02	536
	44.04	569
	44.06	532
	44.08	566
	44.1	560
	44.12	616
	44.14	617
	44.16	585
	44.18	616
	44.2	610
	44.22	613
	44.24	641
	44.26	624
	44.28	604
	44.3	626
	44.32	689
	44.34	681
	44.36	707
	44.38	681
	44.4	723
	44.42	731
	44.44	781
	44.46	752
	44.48	683
	44.5	740
	44.52	792
	44.54	816
	44.56	800
	44.58	848
	44.6	847
	44.62	883
	44.64	894
	44.66	890
	44.68	881
	44.7	923
	44.72	945
	44.74	911
	44.76	924
	44.78	1018
	44.8	1007
	44.82	1045
	44.84	1047
	44.86	1111
	44.88	1005
	44.9	1114
	44.92	1120
	44.94	1118
[truncated: 2,173 more rows]

## Sheet: Supplementary Fig. 7
a XANES Pd K-edge for Pd1/Al2O3, PdO, and Pd foil.
Photon Energy (eV)	Pd1/Al2O3	PdO	Pd Foil
24150.3	0.00561	0.00841	0.00375
24155.3	0.00519	0.00973	0.00343
24160.3	0.00476	0.00663	0.0031
24165.3	0.00434	0.0049	0.00275
24170.3	0.00391	0.00598	0.00246
24175.3	0.00349	0.00415	0.00223
24180.3	0.00306	0.00649	0.00187
24185.3	0.00273	0.00386	0.00171
24190.3	0.00237	0.001	0.00137
24195.3	0.00208	0.00485	0.00112
24200.3	0.00172	0.00403	0.000880102
24205.3	0.00132	0.00305	0.000663655
24210.3	0.00105	0.00304	0.000423827
24215.3	0.000744125	-0.00038922	0.000204479
24220.3	0.000507878	0.00123	4.54026e-05
24225.3	0.000141466	0.000613541	-0.000170459
24230.3	-0.000279044	-0.00202	-0.000320442
24235.3	-0.000590242	0.000275317	-0.000419564
24240.3	-0.000817741	-9.26414e-05	-0.000560516
24245.3	-0.000928638	-0.000355283	-0.000537282
24250.3	-0.00106	-0.00331	-0.000612478
24255.3	-0.00116	-0.00118	-0.000714937
24260.3	-0.00101	0.00217	-0.000605889
24265.3	-0.000938343	-0.00179	-0.000521579
24270.3	-0.000653289	-0.000718931	-0.000210577
24275.3	-0.000421333	-0.00198	-0.000186701
24280.3	1.79225e-06	9.72752e-05	0.000359043
24285.3	0.000521575	0.000715193	0.000847023
24290.3	0.00124	0.0021	0.00151
24295.3	0.00232	-0.000836611	0.0024
24300.3	0.00359	0.00243	0.00361
24305.3	0.0054	0.000619518	0.00458
24310.3	0.00723	0.00392	0.00637
24315.3	0.00902	0.0013	0.00918
24320.3	0.01076	0.00669	0.01252
24325.3	0.01248	0.0111	0.01901
24330.3	0.01441	0.01406	0.02476
24331.5	0.01886	0.01766	0.02635
24332.7	0.02276	0.01834	0.02828
24333.9	0.02575	0.01865	0.03063
24335.1	0.02825	0.02214	0.03438
24336.3	0.03143	0.02485	0.03942
24337.5	0.03448	0.02635	0.04538
24338.7	0.03837	0.03081	0.0521
24339.9	0.04269	0.03676	0.06078
24341.1	0.04766	0.0374	0.07138
24342.3	0.054	0.04222	0.08473
24343.5	0.06195	0.04843	0.10107
24344.7	0.07254	0.05677	0.12149
24345.9	0.08579	0.06503	0.14886
24347.1	0.10313	0.0788	0.18996
24348.3	0.12522	0.096	0.24679
24349.4	0.15049	0.1206	0.31063
24350.6	0.18442	0.15052	0.38249
24351.8	0.22659	0.19289	0.44283
24353	0.27769	0.24605	0.48985
24354.2	0.33593	0.30568	0.52784
24355.4	0.39797	0.36673	0.56249
24356.6	0.46186	0.42783	0.59821
24357.8	0.52553	0.48498	0.63654
24359	0.58895	0.54857	0.67767
24360.2	0.6508	0.61811	0.72961
24361.4	0.7137	0.69632	0.78758
24362.6	0.77725	0.79128	0.85101
24363.8	0.8386	0.88588	0.90196
24365	0.8955	0.97624	0.93183
24366.2	0.94355	1.0417	0.94456
24367.4	0.97958	1.08743	0.94654
24368.6	1.00602	1.10778	0.94146
24369.8	1.02117	1.10719	0.93209
24371	1.02896	1.10293	0.91927
24372.2	1.02955	1.0941	0.90549
24373.4	1.02914	1.08832	0.8915
24374.6	1.02578	1.08553	0.87937
24375.8	1.02356	1.083	0.87298
24377	1.02063	1.07733	0.87482
24378.2	1.01799	1.06736	0.88506
24379.4	1.0149	1.05337	0.89899
24380.6	1.0113	1.03877	0.91433
24381.8	1.00398	1.02543	0.92982
24383	0.99473	1.01103	0.94537
24384.1	0.98493	0.99487	0.96093
24385.3	0.97295	0.97767	0.97765
24386.5	0.96072	0.95662	0.99764
24387.7	0.9489	0.94048	1.01889
24388.9	0.93803	0.92309	1.04138
24390.1	0.92764	0.90927	1.06098
24391.3	0.91932	0.89892	1.06839
24392.5	0.91198	0.89139	1.06157
24393.7	0.90567	0.88382	1.0412
24394.9	0.90166	0.88029	1.0114
24396.1	0.89796	0.87973	0.97978
24397.3	0.8962	0.8798	0.95042
24398.5	0.89398	0.88019	0.92658
24399.7	0.89624	0.88429	0.90647
24401.7	0.89994	0.88829	0.88487
24403.1	0.90267	0.89609	0.88181
24404.5	0.90684	0.89873	0.89046
24406	0.9115	0.90279	0.90382
24407.4	0.9169	0.91227	0.91491
24408.9	0.92248	0.92217	0.92391
24410.4	0.92966	0.93034	0.93133
24412	0.93701	0.94359	0.9381
24413.5	0.94366	0.95877	0.94311
24415.1	0.95129	0.9731	0.94815
24416.6	0.95863	0.98582	0.95275
24418.2	0.96636	0.99563	0.9578
24419.9	0.97433	1.01004	0.96663
24421.5	0.98131	1.02174	0.98142
24423.2	0.98837	1.03158	1.00034
24424.8	0.99397	1.04123	1.01942
24426.5	0.99927	1.04539	1.03733
24428.2	1.00284	1.04535	1.05074
24430	1.00699	1.0411	1.05537
24431.7	1.00885	1.03378	1.04384
24433.5	1.00933	1.02204	1.02354
24435.3	1.00931	1.01301	1.00519
24437.1	1.00854	1.00642	0.99137
24438.9	1.00654	1.00274	0.98011
24440.8	1.00345	1.00216	0.96865
24442.7	1.00054	1.00362	0.95798
24444.5	0.99664	1.01169	0.94958
24446.4	0.99377	1.01896	0.94571
24448.4	0.99117	1.01842	0.94687
24450.3	0.98745	1.01522	0.95098
24452.3	0.98496	1.01571	0.95623
24454.3	0.9827	1.01466	0.96194
24456.3	0.98045	1.00671	0.96897
24458.3	0.97844	1.00128	0.97753
24460.3	0.9776	0.99105	0.9857
24462.4	0.97767	0.98492	0.99211
24464.5	0.97727	0.97939	0.9969
24466.5	0.97753	0.97534	1.00135
24468.7	0.97717	0.97259	1.00631
24470.8	0.97694	0.97194	1.01225
24473	0.97698	0.96693	1.0189
24475.1	0.97741	0.96527	1.02161
24477.3	0.97771	0.9642	1.02034
24479.5	0.97883	0.96135	1.01576
24481.8	0.97995	0.9632	1.00856
24484	0.98055	0.96534	0.99824
24486.3	0.98115	0.97328	0.98439
24488.6	0.98236	0.98089	0.97484
24490.9	0.98404	0.99045	0.97006
24493.2	0.98579	1.00184	0.96812
24495.5	0.98807	1.00751	0.96703
24497.9	0.99095	1.01179	0.96809
24500.3	0.99333	1.01621	0.97277
24502.7	0.99599	1.01927	0.9803
24505.1	0.9978	1.0155	0.98971
24507.5	0.99951	1.01372	0.99799
24510	1.0017	1.01095	1.00559
24512.5	1.00328	1.00742	1.0123
24515	1.00436	1.00599	1.01613
24517.5	1.00502	1.00957	1.01787
24520	1.00542	1.00778	1.01862
24522.6	1.00566	1.00772	1.01901
24525.2	1.00558	1.0065	1.0185
24527.7	1.00456	1.00683	1.01644
24530.4	1.00373	1.00789	1.01288
24533	1.00281	1.00753	1.00951
24535.6	1.00204	1.00686	1.007
24538.3	1.00144	1.00545	1.00411
24541	1.00033	1.00548	1
24543.7	0.99927	1.00628	0.99513
24546.4	0.99819	1.00769	0.99123
24549.2	0.99704	1.01118	0.98771
24551.9	0.99592	1.01388	0.98361
24554.7	0.99487	1.01703	0.97902
24557.5	0.99479	1.0147	0.97632
24560.3	0.99448	1.01427	0.97499
24563.2	0.99419	1.00757	0.97475
24566	0.99405	1.00185	0.97568
24568.9	0.99331	0.99383	0.97999
24571.8	0.99352	0.9833	0.98591
24574.7	0.99389	0.97564	0.99118
24577.7	0.99431	0.96972	0.99692
24580.6	0.99495	0.96326	1.0033
24583.6	0.99562	0.96225	1.00993
24586.6	0.99669	0.96526	1.01515
24589.6	0.99757	0.9718	1.01905
24592.6	0.99799	0.98012	1.02239
24595.7	0.99902	0.98698	1.02513
24598.7	0.99999	0.9956	1.02588
24601.8	1.00027	1.00298	1.02569
24604.9	1.00058	1.00792	1.02458
24608.1	1.00121	1.00949	1.02063
24611.2	1.00144	1.01444	1.01292
24614.4	1.00217	1.01665	1.00376
24617.6	1.0024	1.01853	0.99611
24620.8	1.00169	1.01808	0.9894
24624	1.00127	1.01601	0.98295
24627.2	1.00167	1.00997	0.98038
24630.5	1.00126	1.00633	0.97986
24633.8	1.0009	1.00024	0.97976
24637.1	1.00136	1.00019	0.97996
24640.4	1.00161	0.99429	0.98017
24643.7	1.00117	0.99161	0.98045
24647.1	1.00137	0.98798	0.98133
24650.4	1.00088	0.98355	0.98372
24653.8	1.00119	0.98434	0.9882
24657.3	1.00187	0.98694	0.99264
24660.7	1.00237	0.99097	0.99745
24664.1	1.00238	0.99572	1.00362
24667.6	1.00249	0.99961	1.00994
24671.1	1.00264	1.00001	1.01548
24674.6	1.0021	1.00145	1.01984
24678.1	1.00165	1.00129	1.02353
24681.7	1.00154	1.00088	1.02449
24685.2	1.00107	1.00203	1.02396
24688.8	1.00078	1.00323	1.02223
24692.4	0.99971	1.00498	1.01799
24696	0.99913	1.00368	1.01153
24699.7	0.99863	1.00168	1.00468
24703.3	0.99761	0.99976	0.99793
24707	0.99742	0.99393	0.99112
24710.7	0.99701	0.99193	0.988
24714.4	0.99723	0.98747	0.98726
24718.2	0.99767	0.98877	0.98717
24721.9	0.9979	0.98773	0.9879
24725.7	0.99833	0.9877	0.98972
24729.5	0.99902	0.98816	0.99149
24733.3	0.99954	0.98803	0.99234
24737.1	0.99989	0.99003	0.99186
24741	1.00045	0.99509	0.99114
24744.9	1.00127	0.99823	0.99084
24748.8	1.00159	1.00125	0.99215
24752.7	1.00172	1.0041	0.9954
24756.6	1.00178	1.00822	0.99887
24760.5	1.00206	1.01058	1.00262
24764.5	1.00195	1.01312	1.00624
24768.5	1.00227	1.01348	1.00893
24772.5	1.00174	1.01189	1.0111
24776.5	1.00241	1.00727	1.01347
24780.6	1.00271	1.00407	1.01556
24784.6	1.00229	1.00098	1.01694
24788.7	1.00221	0.99931	1.01702
24792.8	1.00202	0.99921	1.0154
24796.9	1.0019	1.00006	1.01316
24801	1.00152	0.99939	1.00955
24805.2	1.00096	0.99822	1.00304
24809.4	1.00066	0.99983	0.99617
24813.6	1.00004	0.99686	0.99138
24817.8	0.99985	0.99925	0.98847
24822	0.99896	0.99882	0.98866
24826.3	0.99862	0.99869	0.9898
24830.5	0.99835	1.00123	0.99125
24834.8	0.99842	1.00332	0.99228
24839.1	0.99828	1.00479	0.99271
24843.5	0.99805	1.00331	0.99325
24847.8	0.9984	1.00298	0.994
24852.2	0.99814	1.0013	0.99481
24856.6	0.9982	1.00292	0.99566
24861	0.99792	1.00139	0.99724
24865.4	0.99808	1.00109	0.99931
24869.8	0.99801	1.00266	1.00093
24874.3	0.99752	1.00319	1.00216
24878.8	0.99727	1.00129	1.00327
24883.3	0.99654	1.00041	1.00387
24887.8	0.99607	1.0027	1.00409
24892.3	0.99585	1.0005	1.00393
24896.9	0.99489	1.00379	1.00328
24901.5	0.99454	1.00336	1.00171
24906.1	0.99428	1.00379	0.99994
24910.7	0.994	1.00317	0.99865
24915.3	0.99332	1.00238	0.99688
24920	0.99322	1.00398	0.99419
24924.6	0.99288	1.00674	0.9917
24929.3	0.99209	1.00583	0.98936
24934	0.9921	1.00577	0.98766
24938.8	0.99157	1.00571	0.98688
24943.5	0.99105	1.00508	0.9863
24948.3	0.991	1.00435	0.98573
24953.1	0.99074	1.00202	0.9852
24957.9	0.98989	1.00184	0.985
24962.7	0.98914	1.00081	0.98507
24967.5	0.98841	1.00176	0.98517
24972.4	0.98767	1.00267	0.98522
24977.3	0.98692	1.00186	0.98545
24982.2	0.98617	1.00112	0.98608
24987.1	0.98543	1.0039	0.98703
24992	0.98468	1.0013	0.98774
24997	0.98392	0.99845	0.98814
25002	0.98316	0.99965	0.98834
25007	0.9824	1.00036	0.98854
25012	0.98164	0.9995	0.98873
25017	0.98087	1.00117	0.98893
25022.1	0.9801	0.99945	0.98913
25027.1	0.97934	1.00055	0.98933
25032.2	0.97856	0.99961	0.98953
25037.3	0.97778	0.99884	0.98973
25042.5	0.97699	0.99787	0.98994
25047.6	0.97622	0.99792	0.99014
25052.8	0.97542	0.99682	0.99035
25058	0.97463	0.99695	0.99055
25063.2	0.97384	0.99505	0.99076
25068.4	0.97305	0.99534	0.99096
25073.6	0.97226	0.99438	0.99117
25078.9	0.97145	0.99605	0.99138
25084.2	0.97064	0.9953	0.99159
25089.5	0.96983	0.99636	0.9918
25094.8	0.96903	0.99642	0.99201
25100.1	0.96822	0.99744	0.99222
25105.5	0.9674	0.99741	0.99243
25110.9	0.96658	0.99656	0.99264
25116.3	0.96575	0.99563	0.99286
25121.7	0.96493	0.99648	0.99307
25127.1	0.96411	0.99523	0.99328
25132.6	0.96327	0.995	0.9935
25138	0.96245	0.99321	0.99371
25143.5	0.96161	0.99369	0.99393
25149	0.96077	0.99105	0.99415
25154.6	0.95992	0.98985	0.99437
25160.1	0.95908	0.9881	0.99459
25165.7	0.95823	0.98905	0.99481
25171.3	0.95738	0.98621	0.99503
25176.9	0.95653	0.98742	0.99525
25182.5	0.95567	0.98608	0.99547
25188.1	0.95482	0.98365	0.99569
25193.8	0.95395	0.98136	0.99592
25199.5	0.95308	0.98093	0.99615
25205.2	0.95222	0.98163	0.99637

[truncated: 68 more sheets: Supplementary Fig. 8, Supplementary Fig. 9, Supplementary Fig. 10, Supplementary Fig. 11, Supplementary Fig. 12, Supplementary Fig. 13, Supplementary Fig. 14, Supplementary Fig. 15, Supplementary Fig. 16, Supplementary Fig. 17, Supplementary Fig. 18, Supplementary Fig. 19, Supplementary Fig. 20, Supplementary Fig. 21, Supplementary Fig. 22, Supplementary Fig. 23, Supplementary Fig. 24, Supplementary Fig. 25 , Supplementary Fig. 26 , Supplementary Fig. 27  …]
